# Supplementary material for: Metabolic Insight Into the Neuroprotective Effect of Tao-He-Cheng-Qi (THCQ) Decoction on ICH Rats Using Untargeted Metabolomics
Source: Front Pharmacol. 2021 May 3;12:636457. doi: 10.3389/fphar.2021.636457 (PMC8126979; doi:10.3389/fphar.2021.636457)
Supplement: Supplementary file 1 [file table2.xlsx]

## Sheet: POS TOF
	SUPPLEMENTARY TABLE 2 | Compounds putatively identified from Tao-He-Cheng-Qi decoction (THCQ) by UPLC-TOF MS analysis
	Peak No.	Component Name	Formula	Adduct/Charge	RT(min)/UV	RT(min)/MS	Found At Mass	Mass Error (ppm)
	1	Adenine	C5H5N5	[M+H]+	1.33	1.37	136.062	-1.4
	2	Guanosine	C10H13N5O5	[M+H]+	2.61	2.68	284.099	1.3
	3	Ligustrazine hydrochloride	C8H12N2	[M+H]+	5.65	5.77	137.107	1
	4	Epicatechin	C15H14O6	[M+H]+	8.65	8.69	291.086	-1
	5	Catechin	C15H14O6	[M+H]+	12.38	12.42	291.086	-0.8
	6	2,5-Dimethyl-7-hydroxychromone-7-O-β-D-glucopyranoside	C17H20O8	[M+H]+	13.51	13.55	353.123	-0.9
	7	Liquiritin	C21H22O9	[M+H]+	17.77	17.8	419.134	0.6
	8	Aloe-emodin Diglucoside	C27H30O15	[M+H]+	18.73	18.76	595.166	1
	9	Liquiritigenin	C15H12O4	[M+H]+	27.18	27.24	257.081	-0.8
	10	Ononin	C22H22O9	[M+H]+	27.81	27.84	431.133	-0.9
	11	Apigenin glucoside	C21H20O10	[M+H]+	30.16	30.12	433.113	0.4
	12	Nodakenin	C20H24O9	[M+H]+	34.65	34.69	409.15	0.9
	13	Genistin	C21H20O10	[M+H]+	39.38	39.42	433.113	1
	14	Emodin diglucoside	C27H30O15	[M+H]+	40.12	40.17	595.166	0.5
	15	Aloe-Emodine	C15H10O5	[M+H]+	48.42	48.46	271.06	0.4
	16	Sigmoidin B	C20H20O6	[M+H]+	51.3	51.33	357.133	0.2
	17	Rhein	C15H8O6	[M+H]+	54.02	54.08	285.039	0.4
	18	Licoricesaponin G2	C42H62O17	[M+H]+	56.74	56.79	839.405	-1
	19	Gancaonin M	C21H20O5	[M+H]+	58.64	58.67	353.138	-0.9
	20	Glycyrrhizic acid ammonium salt	C42H62O16	[M+H]+	59.28	59.33	823.41	-1
