# Supplementary material for: Metabolic Insight Into the Neuroprotective Effect of Tao-He-Cheng-Qi (THCQ) Decoction on ICH Rats Using Untargeted Metabolomics
Source: Front Pharmacol. 2021 May 3;12:636457. doi: 10.3389/fphar.2021.636457 (PMC8126979; doi:10.3389/fphar.2021.636457)
Supplement: Supplementary file 4 [file table5.xls]

## Sheet: Hemorheology
	Sample number	Low cut [10]	Middle cut [60]	High cut[150]	plasma	whole blood aggregation
sham
	185	12.26	6.73	6.67	0.97	2.48
	188	12.24	6.14	5.77	1.11	2.18
	194	7.67	7.25	4.68	1.1	2.28
	199	8.54	7.65	5.05	1.12	2.31
	209	12.25	6.54	5.54	1.05	2.21
	157	10.52	5.43	4.32	1.44	2.44
	MEAN	10.58	6.62333	5.33833	1.13167	2.31667
	SD	2.0494	0.790283	0.843076	0.160924	0.121106
ICH
	171	15.46	7.02	6.45	1.36	2.55
	207	14.99	7.18	5.83	1.36	2.57
	208	14.12	6.95	5.73	1.33	2.46
	164	13.96	6.25	4.88	1.44	2.66
	172	14.87	7.95	6.15	1.34	2.71
	173	13.75	6.38	4.37	1.43	2.67
	MEAN	14.525	6.955	5.56833	1.37667	2.60333
	SD	0.677252	0.611972	0.789947	0.0467618	0.0933095
ICH-THCQ-H
	153	11.99	5.31	3.99	1.24	2.31
	160	12.38	6.21	5.18	1.24	2.39
	161	10.7	5.45	4.37	1.12	2.45
	192	10.92	5.37	4.44	1.34	2.46
	197	11.4	5.79	4.88	1.11	2.34
	155	12.78	6.9	5.51	1.34	2.38
	MEAN	11.695	5.83833	4.72833	1.23167	2.38833
	SD	0.825972	0.619174	0.564745	0.100879	0.0591326
ICH-THCQ-M
	83	11.58	7.86	5.61	1.12	2.35
	189	8.08	4.98	4.78	1.34	2.39
	190	13.25	6.43	5.04	1.1	2.43
	196	11.2	5.57	4.57	1.17	2.45
	205	10.86	5.52	4.66	1.19	2.33
	177	11.44	6.92	6.16	1.34	2.43
	MEAN	11.0683	6.21333	5.13667	1.21	2.39667
	SD	1.68229	1.06523	0.625481	0.10583	0.0484424
ICH-THCQ-L
	180	14.69	6.71	5.4	1.1	2.72
	182	15.56	7.61	5.85	1.02	2.8
	184	15.6	8.42	6.71	1.03	2.77
	195	14.63	6.74	5.3	1.18	2.76
	201	13.05	5.12	4.23	1.05	2.48
	202	13.28	5.74	4.73	1.07	2.48
	MEAN	14.4683	6.72333	5.37	1.075	2.66833
	SD	1.09284	1.20024	0.864986	0.0589067	0.14811
表 THCQ对脑出血大鼠的对全血、血浆粘度的影响（n=6）
Group	Dose(g/kg)		whole blood		plasma
		150	60	10
sham	0	5.34±0.84	6.62±0.79	10.58±2.05**	1.13±0.16**
model	0	5.57±0.79	6.96±0.61	14.53±0.68	1.38±0.05
high	11.27	4.73±0.56	5.84±0.62	11.70±0.83**	1.23±0.10*
middle	5.64	5.14±0.63	6.21±1.07	11.07±1.68**	1.21±0.11*
low	2.82	5.37±0.86	6.72±1.20	14.47±1.09	1.08±0.06**
表 THCQ对脑出血大鼠的红细胞聚集的影响（n=6）
Group	Dose(g/kg)	n	whole blood aggregation
sham	0	6	2.32±0.12**
model	0	6	2.60±0.09
high	11.27	6	2.39±0.06**
middle	5.64	6	2.40±0.05**
low	2.82	6	2.67±0.15
