# Supplementary material for: Metabolic Insight Into the Neuroprotective Effect of Tao-He-Cheng-Qi (THCQ) Decoction on ICH Rats Using Untargeted Metabolomics
Source: Front Pharmacol. 2021 May 3;12:636457. doi: 10.3389/fphar.2021.636457 (PMC8126979; doi:10.3389/fphar.2021.636457)
Supplement: Supplementary file 6 [file table3.xls]

## Sheet: mNSS
THCQ-H					THCQ-M					THCQ-L
athletic ability	6h	24h	72h		athletic ability	6h	24h	72h		athletic ability	6h	24h	72h
160	4	4	4		83	4	4	3		195	5	4	5
174	4	4	3		177	5	4	4		182	5	5	4
192	5	4	3		179	4	4	4		184	4	4	4
197	4	4	2		190	5	4	4		180	4	4	4
203	5	3	3		189	5	4	3		201	4	5	4
86	5	4	4		205	5	4	4		202	3	3	3
sensitivity	6h	24h	72h		sensitivity	6h	24h	72h		sensitivity	6h	24h	72h
160	1	0	0		83	1	1	0		195	1	1	1
174	1	0	1		177	1	0	0		182	1	0	0
192	1	0	0		179	2	0	0		184	0	0	0
197	0	0	0		190	0	0	0		180	1	1	0
203	1	1	0		189	1	0	0		201	2	1	0
86	1	0	0		205	0	0	0		202	2	1	1
Balance beam inspection	6h	24h	72h		Balance beam inspection	6h	24h	72h		Balance beam inspection	6h	24h	72h
160	5	3	2		83	4	3	2		195	5	4	3
174	4	3	1		177	5	4	2		182	4	4	3
192	4	3	2		179	3	3	2		184	5	4	3
197	4	3	1		190	4	4	3		180	4	4	3
203	4	2	2		189	4	3	3		201	4	3	3
86	5	4	2		205	5	3	3		202	4	3	3
Loss of reflexes and abnormal behavior	6h	24h	72h		Loss of reflexes and abnormal behavior	6h	24h	72h		Loss of reflexes and abnormal behavior	4h	24h	72h
160	3	2	1		83	3	1	1		195	2	2	2
174	3	1	1		177	2	2	1		182	2	2	2
192	2	1	1		179	2	1	1		184	2	2	2
197	2	2	1		190	2	2	1		180	3	2	1
203	2	1	1		189	2	1	1		201	3	1	1
86	2	1	1		205	2	2	1		202	3	2	0
Total
160	13	9	7			12	9	6			13	11	11
174	12	8	6			13	10	7			12	11	9
192	12	8	6			11	8	7			11	10	9
197	10	9	4			11	10	8			12	11	8
203	12	7	6			12	8	7			13	10	8
86	13	9	7			12	9	8			12	9	7
mean	12	8.33333	6		mean	11.8333	9	7.16667		mean	12.1667	10.3333	8.66667
SD	1.09545	0.816497	1.09545		SD	0.752773	0.894427	0.752773		SD	0.752773	0.816497	1.36626
	12	8.33	6			11.83	9	7.16			12.16	10.33	8.66
	1.09	0.81	1.09			0.75	0.89	0.75			0.75	0.81	1.36
	12±1.09	8.33±0.81	6±1.09			11.83±0.75	9±0.89	7.16±0.75			12.16±0.75	10.33±0.81	8.66±1.36
ICH					SHAM
athletic ability	6h	24h	72h		athletic ability	6h	24h	72h
81	5	4	4		85	1	0	0
90	4	4	4		185	1	0	0
153	5	5	4		187	2	0	0
198	5	4	5		210	1	0	0
207	5	5	4		209	1	0	0
158	5	5	4		194	1	0	0
sensitivity	6h	24h	72h		sensitivity	6h	24h	72h
81	2	2	1		85	0	0	0
90	0	0	0		185	0	0	0
153	1	0	0		187	0	0	0
198	1	1	1		210	0	0	0
207	1	0	0		209	0	0	0
158	1	0	0		194	0	0	0
Balance beam inspection	6h	24h	72h		Balance beam inspection	6h	24h	72h
81	4	4	3		85	0	0	0
90	5	5	3		185	0	0	0
153	5	4	4		187	0	0	0
198	5	4	3		210	0	0	0
207	4	4	3		209	1	0	0
158	5	4	4		194	0	0	0
Loss of reflexes and abnormal behavior	6h	24h	72h		Loss of reflexes and abnormal behavior	6h	24h	72h
81	2	2	2		85	1	1	0
90	3	2	2		185	1	0	0
153	2	2	1		187	1	0	0
198	2	2	1		210	1	0	0
207	2	2	2		209	1	1	1
158	2	2	1		194	1	1	1
Total
81	13	12	10			2	1	0
90	12	11	9			2	0	0
153	13	11	9			3	0	0
198	13	11	10			2	0	0
207	12	11	9			3	1	1
158	13	11	9			2	1	1
mean	12.6667	11.1667	9.33333		mean	2.33333	0.5	0.333333
SD	0.516398	0.408248	0.516398		SD	0.516398	0.547723	0.516398
	12.66	11.16	9.33			2.33	0.5	0.33
	0.51	0.4	0.51			0.51	0.54	0.51
	12.66±0.51	11.16±0.4	9.33±0.51			2.33±0.51	0.5±0.54	0.33±0.51
	12.66
Table The effect of THCQ on neurobehavioral score of rats with cerebral hemorrhage（n=6）
Group	Dose(g/kg)	n	neurological defects
			6	24	72
sham	0	6	2.33±0.51**	0.5±0.54**	0.33±0.51**
model	0	6	12.66±0.51	11.16±0.4	9.33±0.51
high	11.27	6	12.00±1.09	8.33±0.81**	6.00±1.09**
middle	5.64	6	11.83±0.75	9.00±0.89**	7.16±0.75**
low	2.82	6	12.16±0.75	10.33±0.81	8.66±1.36
