# Supplementary material for: Metabolic Insight Into the Neuroprotective Effect of Tao-He-Cheng-Qi (THCQ) Decoction on ICH Rats Using Untargeted Metabolomics
Source: Front Pharmacol. 2021 May 3;12:636457. doi: 10.3389/fphar.2021.636457 (PMC8126979; doi:10.3389/fphar.2021.636457)
Supplement: Supplementary file 8 [file table4.xlsx]

## Sheet: Evaluation of brain edema Brain
sham	wet weight of right brain	dry weight of right brain	wet weight of left brain	dry weight of left brain	water content of right brain water content	water content of left brain water content	right mean	right SD	left mean	left SD	The whole brain weight(g)	weight of SD rats(g)
	0.6946	0.1442	0.6462	0.1291	0.792399	0.800217	0.799979	0.0108038	0.796306	0.00412049	1.3408	288.03	0.465507
	0.7061	0.1325	0.6678	0.1389	0.81235	0.792004	0.800262	0.00849651	0.796958	0.00296848	1.3739	295.12	0.465539
	0.6484	0.1328	0.6237	0.1268	0.795188	0.796697					1.2721	286.65	0.443782
	0.7043	0.134	0.698	0.1406	0.80974	0.798567				0.00843308	1.4023	296.34	0.473206
	0.6894	0.1409	0.6832	0.1398	0.795619	0.795375					1.3726	300.12	0.45735
	0.6877	0.1401	0.6842	0.1376	0.796277	0.798889					1.3719	297.38	0.461329	0.461119	0.00999733
model	0.6851	0.1129	0.6818	0.1255	0.835207	0.815928	0.830522	0.00596309	0.80675	0.00969256	1.3669	286.03	0.477887
	0.7877	0.1319	0.6708	0.1346	0.83255	0.799344	0.827672	0.00576975	0.803035	0.00719433	1.4585	295.06	0.494306
208	0.777	0.1369	0.6389	0.1246	0.82381	0.804977					1.4159	288.67	0.490491
	0.7083	0.1264	0.7128	0.1401	0.821545	0.803451				0.00734266	1.4211	290.76	0.488754
	0.6836	0.1213	0.6905	0.1386	0.822557	0.799276					1.3741	285.08	0.482005
	0.7581	0.1286	0.7428	0.1521	0.830365	0.795234					1.5009	300.05	0.500217	0.488943	0.00810756
high	0.7375	0.1381	0.7244	0.1419	0.812746	0.804114	0.799973	0.0092559	0.789824	0.00424648	1.4619	316.07	0.462524
	0.7592	0.1559	0.6883	0.1476	0.794652	0.785559	0.801147	0.00803604	0.792865	0.00895906	1.4475	315.08	0.459407
	0.6735	0.1343	0.759	0.1617	0.800594	0.786957					1.4325	300.02	0.477468
	0.679	0.1413	0.6727	0.1462	0.7919	0.782667					1.3517	292.5	0.46212
	0.7063	0.1423	0.7327	0.1458	0.798528	0.80101					1.439	302.9	0.475074
	0.6902	0.1322	0.6804	0.1382	0.808461	0.796884					1.3706	297.04	0.461419	0.466335	0.00780735
middle	0.6643	0.1296	0.6621	0.1322	0.804907	0.800332	0.80876	0.00807073	0.794192	0.00734266	1.3264	283.45	0.467948
	0.8212	0.1615	0.6642	0.1421	0.803337	0.786058	0.807088	0.00714787	0.792433	0.00689518	1.4854	318.04	0.467048
	0.7408	0.1348	0.6972	0.1421	0.818035	0.796185					1.438	300.56	0.47844
	0.7332	0.1489	0.753	0.1521	0.796918	0.798008					1.4862	317.05	0.468759
	0.6906	0.1313	0.6837	0.1483	0.809875	0.783092					1.3743	295.5	0.465076
	0.6833	0.1302	0.6744	0.141	0.809454	0.790925					1.3577	284.1	0.477895	0.470861	0.00579357
low	0.5834	0.1281	0.563	0.1159	0.780425	0.794139	0.799463	0.0165806	0.791637	0.00424648	1.1464	280.03	0.409385
	0.7086	0.1366	0.6744	0.1389	0.807226	0.794039	0.80155	0.0115464	0.792446	0.00476013	1.383	288.2	0.479875
	0.7841	0.1484	0.6513	0.1389	0.810738	0.786734					1.4354	294.06	0.488132
	0.6844	0.1397	0.6882	0.1453	0.79588	0.78887					1.3726	285.3	0.481108
	0.7513	0.1443	0.7421	0.1483	0.807933	0.800162					1.4934	300.1	0.497634
	0.7268	0.1402	0.712	0.149	0.8071	0.79073					1.4388	299.2	0.480882	0.472836	0.0318047
					Table Evaluation of brain edema Brain water content（n=6）
					Group	Dose(g/kg)	n	Cerebral indexes(%)	cerebral edema(%)
									left	right
					sham	0	6	0.461±0.01**	79.70±0.30	80.03±0.85**
					model	0	6	0.489±0.01	80.30±0.72	82.77±0.58
					high	15.12	6	0.466±0.01*	79.29±0.90	80.11±0.80**
					middle	7.56	6	0.471±0.01*	79.24±0.69	80.71±0.71**
					low	3.78	6	0.473±0.03	79.24±0.48	80.16±1.15**
					** p<0.01 vs model； * p<0.05 vs model：
