# Supplementary material for: Metabolic Insight Into the Neuroprotective Effect of Tao-He-Cheng-Qi (THCQ) Decoction on ICH Rats Using Untargeted Metabolomics
Source: Front Pharmacol. 2021 May 3;12:636457. doi: 10.3389/fphar.2021.636457 (PMC8126979; doi:10.3389/fphar.2021.636457)
Supplement: Supplementary file 9 [file table1.xlsx]

## Sheet:  Compounds putatively identifie
	SUPPLEMENTARY TABLE 1 | Detailed information of the crude drug materials of Tao-He-Cheng-Qi decoc-tion (THCQ) used in this study.
	Voucher number	Drug name	Biological origins	Chinese name	Batch number
	THCQ-15A	Semen Persicae	the seeds of Prunus persica (L.) Batsch	Tao-Ren	GP1810026
	THCQ-15B	Rheum officinale	the herb of Rheumpalmatum L.	Da-Huang	GP1911165
	THCQ-15C	Ramulus Cinnamoml	the tender stem of Cinnamomum cassia (L.) J. Presl	Gui-Zhi	GP1902006
	THCQ-15D	Herba Licorice	the dried roots and rhizomes of Glycyrrhiza species (Leguminosae family)	Gang-Cao	GP1811076
	THCQ-15E	Mirabilite	Natrii sulfas	Mang-Xiao	GP1809225
