# Supplementary material for: Metabolic Insight Into the Neuroprotective Effect of Tao-He-Cheng-Qi (THCQ) Decoction on ICH Rats Using Untargeted Metabolomics
Source: Front Pharmacol. 2021 May 3;12:636457. doi: 10.3389/fphar.2021.636457 (PMC8126979; doi:10.3389/fphar.2021.636457)
Supplement: Supplementary file 11 [file datasheet1.csv]

Compound	S210	S209	S188	S187	S185	S82	Mo198	Mo173	Mo171	Mo163	Mo158	Mo90	H213	H203	H197	H192	H174	H86	M190	M179	M177	M152	M93	M83
Lable	Sham	Sham	Sham	Sham	Sham	Sham	ICH	ICH	ICH	ICH	ICH	ICH	ICH-THCQ-H	ICH-THCQ-H	ICH-THCQ-H	ICH-THCQ-H	ICH-THCQ-H	ICH-THCQ-H	ICH-THCQ-M	ICH-THCQ-M	ICH-THCQ-M	ICH-THCQ-M	ICH-THCQ-M	ICH-THCQ-M
75.06871_1.149	32868607.35	21943138.26	10467947.5	14783064.37	2236157.004	8457724.871	3060143.129	2355231.29	1927123.403	1995492.606	2819196.318	6451700.214	20346670.38	16143753.35	28160431.6	79047213	9832728.038	29349474.91	10033164.27	10295599.82	26608699.79	35099187.06	32679656.04	37233516.46
75.06873_1.231	1112846.382	547220.3791	385737.272	774343.5993	565613.1183	1011001.855	544562.4521	494971.4203	820902.2503	518380.2156	520023.748	454574.6004	521436.2628	449462.6971	528601.7152	3151525.788	335739.2074	523633.8665	683626.6607	538989.9169	477659.1598	1187688.493	1589314.171	1477090.254
83.04864_32.887	756522.3965	966683.0239	11924319.37	369782.6971	1076911.449	1903689.866	630608.7778	365849.0538	684633.9033	742260.5157	1156572.909	1854663.819	3117917.752	4637340.388	879866.3498	563377.47	2252626.555	2167882.928	2159540.359	2213447.656	778761.2447	410807.4221	431617.8667	1199554.153
83.07388_1.02	10972721.39	8184794.892	6935458.727	200039.4354	178868.9874	173687.4867	215397.3748	224558.2569	216486.0173	182363.9319	190553.1531	176950.5686	12631858.85	13528244.4	10246889.48	13254564.53	6959746.673	7890544.486	568525.0633	196151.3073	202585.4606	9079691.379	4212171.822	7943495.95
84.02153_1.283	9919744.401	14906652.17	36994562.18	12335408.25	1634326.421	14961611.05	15491707.99	13958540.94	14695635.94	14236755.72	16454495.41	1090928.343	14294341.3	18604177.53	20388947.03	11751414.92	13002114.91	14969562.35	14291254.38	13306650.43	7853881.398	15499841.55	9713505.63	16707666.61
84.03274_29.082	898614.0566	398531.141	562296.9512	27755.24178	25319.22201	25398.75807	21277.21045	17069.68939	19866.70481	19535.10012	24122.27662	25475.65947	1536988.062	970127.8675	2769876.777	1207119.894	632992.2205	1604649.599	13077.21549	12323.79979	2070911.093	958538.5743	1280542.466	628209.3405
84.06912_33.147	12037402.56	5255637.394	2403943.343	157116.9709	150055.8405	166677.4485	157251.1058	152253.4622	163283.2913	178655.0516	162412.3912	151049.2804	42322385.67	7112643.251	7998516.401	796120.1551	2931500.393	59431749.27	147187.5875	173475.3302	73015108.14	1086691.596	1295075.95	660583.6258
85.05311_16.445	33302276.53	23249741.36	3028636.573	1356891.144	186004.3177	160543.8118	209189.7251	181664.6209	188319.4118	187979.7709	189871.0199	189536.6813	4485471.757	2931522.632	3667479.927	10696547.54	2945520.157	32188939.56	194468.7042	181352.632	192434.2942	208477.281	2682186.583	184188.8771
85.0895_1.643	1940526426	1540090885	1007719326	720729.876	1527449.949	1582288.822	1138793.406	648663.4628	1150755.439	583835.8414	530368.4254	1477854.743	1209644079	1018512700	1437200787	1556128084	459579488.2	1872872553	1668932.612	741956984.8	280603551	1724192823	1112559350	1015941384
86.08481_33.154	5435282.161	2080668.784	493142.9751	227604.9897	2151636.326	171687.4411	170220.6471	156943.0519	179915.4012	184025.0671	167294.1846	156149.7726	21040678.2	3970974.457	4112175.052	194859.5909	408169.4333	28225805.19	151611.7537	172592.7971	31910589.67	160981.6532	162765.915	197153.72
94.05336_31.091	17788600.75	9646085.536	28504530.04	2126818.602	16126313.23	3186959.475	192851.7399	147581.2418	215119.7829	653765.6724	335872.7619	2124880.407	24300728.76	27284727.58	19428461.67	24380888.94	23334475.96	27475503.37	11789906.34	9621593.673	14699283.53	22855969.22	19083853.66	25591985.18
94.05344_30.925	12585279.99	8260910.463	19004653.67	1845537.777	12410882.1	8448760.206	179992.0948	144117.3994	147963.8499	352218.3189	535379.5834	408227.3036	4956099.559	22018661.65	14185290.59	15072153.28	20710995.06	17629308.07	11681113.37	6309974.843	8892859.219	10074742.29	19374461.76	12281391.06
96.06898_32.845	3931331.144	2708552.023	11713343.72	1688882.115	6186200.043	3368200.309	2683392.05	3659140.743	1601892.674	8064679.054	4129159.677	1670942.474	6020014.142	10236670.58	6041266.092	3311360.069	27734458.14	8132070.743	4284751.625	3428828.878	4205001.723	3825780.219	3580958.563	4400164.663
97.06436_26.88	14198981.89	20730391.85	32383699.76	65591.00338	157265.3092	31693.18864	27271.63067	230543.7127	21927.81019	49935.61138	1738322.231	57818.20199	29875100.3	26146782.59	1504591.201	10218688.44	211354.2127	2708061.386	80385.5844	9212290.739	8217146.72	241003.0181	307524.8904	201485.0709
98.03705_1.565	73294633.77	113463411	59551188.07	117253132	31654066.08	16624142.14	139437774.4	76792798.92	86661846.64	62290637.09	7748042.79	56231606.88	266747493.4	255264697.2	72805442.68	461672336.3	72191914.84	282043719.5	82990965.72	168131749.2	147190227.9	28239838.2	228782642.3	35477477.46
98.04842_27.915	3741188.902	140517563.2	171447054.7	409884.085	28249237.71	4312817.281	337296.6371	278435.33	64535.10482	48423833.77	4191544.77	385597.5277	184319660.9	205327688.3	144091938.4	176868241.8	6684261.87	191077354.7	6716476.223	8907242.319	10600627.62	107406626.5	3993896.997	148391932.4
98.08459_0.044	578475.0375	789352.0618	922977.673	204773.9097	202915.7757	230170.3254	210518.4324	269566.4242	234292.3953	301556.6985	252957.086	220774.5488	1860845.884	7132220.644	304437.3663	277992.1521	286020.6927	1185437.239	226435.2994	300125.9324	285862.6584	2918843.741	2115269.082	1320293.44
99.06875_36.968	2128792.483	1001802.062	3930586.575	9796.688975	9760.831017	31800.94977	14078.89216	8867.500736	9677.297245	9444.487094	10028.65639	8891.820761	1997601.678	2005797.988	1809333.331	1851600.148	1927055.51	2121501.392	14642.90575	1568700.903	1970852.417	1637309.871	1668023.444	1681694.784
99.06877_2.692	12678431	65187385.31	9026300.367	217901.0773	14104695.08	2253951.751	235265.4766	223944.4249	220818.9288	215111.6739	195347.9375	187676.7646	15186833.53	71323712.86	11549970.02	155521864.6	586274604.4	8290988.571	2137049.267	49304338.42	33801985.69	9562332.818	35533445.91	12589107.99
99.10514_32.67	12618628.91	9173455.564	8765689.833	194177.8384	149822.9352	201229.8022	195485.0252	158126.1363	187075.8702	169702.4592	206821.5091	221932.8496	9088115.165	8047972.647	11944826.21	5227336.199	3590646.54	6941122.622	495815.1475	555364.9326	6296073.135	7299272.924	7007469.868	7671813.737
100.06404_25.997	84479330.49	80428182.52	93439410.99	4814470.599	7418646.145	2669313.877	1798728.745	94714635.88	17350110.27	31425848.14	1110548.216	48561071.65	16618633.18	12781859.05	3266577.995	119140202.3	134196080.3	791789829.7	6814739.812	2072729.22	79075370.69	75635680.19	88335867.45	98107284.01
101.08432_15.92	29188599.46	28566911.93	27057822.98	28431557.64	24437551.4	17836229.71	1538872.462	14760418.87	28311067.42	29075561.98	28896528.04	12433069.85	25113441.46	23786437.6	26255238.25	26484337.42	27729622.16	26277103.72	21658250.5	22150757.68	21755447.82	26608968.06	25662392.94	22361015.76
101.12075_32.641	783751653.1	824381498.6	553037824.9	286044.1615	313213.0918	294007.1992	315581.0769	214737.3945	254051.5178	217149.7527	231254.2185	379575.3737	459435390	512589805.2	742049218.4	185945125.8	200335530.1	448574086.1	263404.6915	228041.7245	180526487.1	194461569.2	232220329.3	165833892.9
102.07961_33.15	23846802.57	9620834.738	4876694.944	504980.5239	218959.1194	227001.3162	223521.0208	241260.7575	222378.7463	237525.7541	218535.1148	209146.2984	54852360.53	8773864.096	7781338.22	2519111.293	6308640.56	111111764.9	224303.7089	988850.0491	87968975.57	2235699.61	3008144.622	3462141.645
103.06369_1.285	25604171.27	37957107.59	22308993.18	30336138.31	66833854.24	30087483.65	29421858.27	9420190.98	52654422.32	33459495.47	15376059.34	19138143.87	37239255.76	17214508.07	42787177.96	58471416.8	23627451.63	28100064.47	41147846.61	35312214.01	20690583.39	28377276.79	31851612.2	35736344.02
103.1_25.735	17477554.51	8604127.149	55819267.3	37551307.58	28051504.35	27965623.46	151612.7591	692378.9154	200520.4711	146271.8546	7285648.927	40744893.58	2397855.809	11030724.29	15858279.5	14194468.16	16364771.68	12378001.84	19862607.05	33526826.43	23275400.21	23514014.53	71503122.45	10128469.99
105.04268_1.254	135738770.9	198368378.6	193441388.8	214017559.2	134160001.2	236779041.7	118009506.2	168157206.9	195940850.4	158551160.2	153439669.6	118309970.8	230969263.6	170357718.7	206522463.4	185108807.3	169479441.1	110052469.6	173415293	162822155.4	314378588.3	183157631.6	265566898	207927895.6
108.06922_32.628	4748793.403	9455958.017	12843965.7	25892292.54	26255969.64	6548198.805	25655512.48	3626666.316	19811558.96	16202368.48	11375870.36	35431013.65	15060229.68	15198232.2	5991296.813	68659954.35	36159140.7	15862208.2	3621778.935	2427592.429	2305524.53	7680606.988	44560993	9895332.261
109.06406_30.175	5930704.71	4238285.694	1227573.869	2015719.447	1476479.803	1853064.877	157758.3876	428081.4075	1295551.912	1899222.594	2585198.63	5946000.79	10125559.27	3271397.701	1117499.31	7041012.918	4062449.15	3602870.756	3475921.534	2589299.845	2989539.348	5761959.465	946504.2516	1612076.104
110.04813_32.888	737942.8552	368528.9219	3664821.445	247480.3938	392035.0377	401648.843	273798.324	263132.293	247658.189	484131.7566	322325.3831	392416.377	1527699.384	1726332.467	703387.0897	247509.5678	614156.1618	744214.7286	676769.7631	459220.8078	375902.1856	377934.2316	1126324.991	293434.3182
111.04309_1.21	7534012.231	6636072.031	6256997.841	5987775.498	5695595.787	6603268.819	4982853.557	4547222.99	6585950.369	7713772.114	8184300.351	4046167.014	7251169.388	4814891.918	6636905.692	8119378.245	3134240.16	5202105.3	6493203.309	6079156.732	5477357.072	7372613.072	9300261.514	12624744.03
111.04335_1.344	18526187.68	135385237.4	2055755.724	2393859.273	2626669.453	2161397.938	2112052.514	2341012.28	2330867.481	2177229.295	2048802.489	1753326.702	161858844.5	151325199	119128079.5	21212249.12	17570947.63	152066623.3	2313791.517	101417254.1	87500676.57	95882708.57	13553071.16	41274927.07
111.07985_32.64	861394.1516	1960735.103	2398821.668	4733149.545	16725478.78	8846991.264	14597554.14	2037561.001	3437941.008	1319943.008	4250291.346	57890551.81	12913994.52	5699325.193	1266429.667	44431891.05	13389624.19	7947911.479	1443997.367	1942364.455	685628.914	3417904.715	37497207.39	8049760.221
111.08016_27.294	7280745.329	27383181.2	7432287.401	110310.2528	150155.4685	159701.6002	151896.4268	4221875.877	118727.8021	102730.1341	7447870.173	144520.771	1211294.684	3186954.979	6642929.589	17323943.16	32600516.55	3900633.989	155533.2417	14201150.39	8139915.936	8582657.067	20963693.5	3296668.228
113.02272_32.884	737778.2806	714283.9791	3587998.273	812211.9983	917833.094	762539.4961	940454.4944	799263.3484	825078.8165	877137.2947	937820.7218	900110.8821	1412655.228	2243464.219	1323929.57	859951.0033	1089534.393	3110496.138	917631.7584	857152.9107	880018.3718	895808.5838	888264.339	847082.9756
113.05883_1.159	301074595.5	255793798	300978950.7	11454097.97	2737228.409	2971649.851	2664024.133	2858710.49	2696994.537	2792676.717	3169885.855	2838327.943	324926172.2	257838623.9	486947739.9	346905909.8	210166711.8	361393195.5	385749967.7	277395720.9	274880486.8	346531199	398577562.3	577463482.4
113.08422_9.178	1289642.84	5698743.721	2036897.052	10746768.99	9794211.522	3384046.851	2095531.201	24874520.16	11915273.68	7200727.152	25947429.31	31481411.95	8400909.585	11003816.4	9520485.799	12737265.38	16891242.16	29844378.5	5160700.523	3654200.681	2690000.214	3254850.941	143789.1048	12760545.95
113.08422_9.609	8254296.702	4919640.333	877055.4457	15639499.07	10561885.82	2619209.607	3885698.798	24983236.57	10788068.35	3225262.853	24046294.19	23313690.55	7593608.701	10780790.84	8770736.566	12250140.25	17114396.66	25636059.2	5393299.964	3978221.857	3319061.623	2531363.49	9478244.201	11042965.9
114.04318_32.975	3670996.552	8862570.62	2277788.92	276680.2324	5011655.752	4441896.209	2051878.196	3287266.161	690300.0133	4784224.055	5330894.248	6330550.879	6498427.64	598837.0936	5931134.315	1674390.557	8164853.939	5362962.949	4946967.945	5673060.747	3572437.002	1365967.734	1301837.53	4787618.671
114.04322_32.622	934292.9534	4924905.718	29634313.36	1408193.13	1847907.911	2602399.387	1679340.829	1598534.177	1916699.556	910848.3615	1551210.322	3130855.706	11277008.31	19935976.55	6735175.396	24842531.15	22767289.09	11293856.72	911233.444	3069964.737	460423.9527	923439.6533	23603426.23	7218360.528
115.06338_1.57	42954795.83	111540861.5	21846103.65	5629017.71	5258691.732	3815957.761	815789.3144	839233.787	862646.4975	844346.1743	745883.573	796370.6753	264404353.6	248741651.6	85154490.27	443402240.4	113799691.2	280465045.7	7262242.876	22677623.34	8168618.952	89948492.27	227164823.9	110945620
115.0634_1.175	374554653.5	472438796.1	566594340.5	12984425.06	11576581.05	72901962.07	941779.5458	1010604.609	953435.1655	987260.5047	993797.229	1003399.019	418076239.2	263004061.4	548332088.7	574866393.2	489984156.6	287057234.9	286430667.9	554128643.7	819239751.4	827439205.6	1050658953	412698556.6
115.09972_11.318	1105501486	866387274.8	1802042009	438241.142	829360.2631	522490.2678	1964126.154	651449.9718	541287.1958	418847.7861	419985.8972	870500.7359	1170195704	865469749.3	1349455515	1355356482	1456429390	1104868949	399267.7135	1699193.088	87343395.6	1109470418	967160366.7	1177191968
117.05774_4.652	153822204.1	181015534.7	195262450.7	103761275.8	100572540.9	131100118.8	105325050.9	163694517	7253872.139	127871892.3	17174741.96	1805121.719	173678740.9	269565204.5	214223194.4	222645005.5	112441468.4	281291233.6	230142053.1	130682047.5	157788503.5	253562196.9	205192276	241225356.8
117.07898_12.357	4164464.747	3435787.004	225552.985	79413.16	78992.12091	76979.77044	82067.56006	50646758.96	78850.30428	80601.40367	82584.4044	80725.7946	3807963.672	7293217.045	3138154.171	4225533.615	4937069.126	35532989.91	74431.52803	78225.37592	72553.61538	2190807.89	3208723.499	3219762.224
117.07904_26.388	8183423.12	6441622.559	15623330.87	10198230.03	5905827.883	14047544.96	223162.9924	2703816.809	7935602.924	4755807.413	5329599.943	28806361.33	1089384.071	1885296.472	1855686.892	9474371.644	32753208.79	1581884.11	8822685.39	11311979.63	3878525.478	13356782.83	17130868.74	24204976.36
117.07921_1.225	2866593848	2768091990	1817523541	741781014	918700983.8	706778561.9	7155363.221	28740572.26	45690790.93	1709950383	31962943.41	17737590.07	2586156954	2056932165	2312406797	2104778362	1292561831	2867815011	1859109998	2546648509	1818147877	2959862315	2119542852	1702615927
117.07944_27.046	2461058.173	1335573.594	530975.4792	1732146.118	2785246.122	3011709.949	4561708.287	3510936.423	3966543.589	2333318.402	5770646.946	11134589.61	576931.7362	594362.2072	2198866.425	507202.1379	1206624.163	652710.8838	3851827.569	3210268.157	1993922.952	14822518.5	729537.2484	8727740.318
118.04223_1.299	398560457.6	409395798.8	254053450.9	406737214.3	365489910.7	386390270.9	371440338.1	371555850.7	405661254.6	339644817.7	331071486.9	323561588.6	386363474.7	364724372	234772438.3	374963458	247492482.2	96557598.98	133193494.5	312878317	419812445.2	302104189.6	327193268.5	499200004.1
118.07853_18.206	227327.9292	373106.3199	146802.8037	115810866.5	101285928.6	110920705.8	112553862.2	86023220.97	20271104.91	138985036.5	129730013.5	92863677.83	449867.4298	215186.7408	111849.7249	113426040.9	410260084.6	591102.8623	99290502.29	14082786.4	25023824.21	248382258.2	121776478.7	15843235.48
118.0786_17.54	190223.757	322928.0171	261472.512	1449507.829	1123304.526	1129747.38	1995068.299	926073.4066	1069162.198	10448473.98	1490278.026	1271150.741	174795.8421	223709.0079	159200.2867	1331461.995	5566355.759	230916.7828	1346975.835	542678.6692	732601.9163	5985589.503	1269848.538	555790.1236
119.03723_9.326	4157200.796	5132690.546	3702755.348	110548.7661	550159.9783	115746.1477	110617.9751	110589.1564	109118.1133	112344.9915	104775.9602	100738.5767	2986207.207	3255446.352	4755318.469	3487931.296	2058932.753	3134819.262	5592174.394	1445612.108	3514544.101	3836132.625	6915680.496	5476226.993
119.05838_1.254	52602837.15	9587992.055	67496447.52	20214309.52	3266165.833	2296288.468	2243863.449	2487112.349	2476334.423	2267609.143	2182832.131	4381208.639	72091936.6	87491418.99	16616474.47	108766261	49255236.13	44981644.5	69070669.54	2223767.889	2144957.321	48659907.2	50395388.32	77808359.63
122.03676_35.016	5135879.176	3560166.808	4603859.353	1132988.894	3187246.999	4086149.646	151599.6959	157987.4048	65077.37161	3420386.329	174248.1059	177275.8531	5847683.638	7948439.554	9501929.884	4245446.195	2434323.189	4592509.126	7004170.335	8031977.342	3563873.17	3038528.907	3311106.468	2644906.988
122.0485_1.291	603996252.5	495135462.5	249360068.5	362721204.6	564873514.4	462986385.9	200037419.1	391090886.8	500426455.4	251939451.7	364386542.4	321446905.8	358520620.9	298767973.3	245449029.6	339351561.6	286770279.3	2799791.876	215939227	174879522.1	204570354.9	421276418.9	1119934602	588546727.3
122.08438_32.632	33044996.37	34449698.98	17660054.55	195516.3387	1494780.726	200959.2185	215705.3526	146776.8786	166051.7082	139862.0413	158066.4253	259446.6076	21350192.87	17216402.15	35948131.91	28048059.63	23610154.48	19716745.44	180041.853	155870.6279	33503536.52	33032120.14	25936377.51	31877398.04
123.04372_32.615	3023274.956	3474031.283	8435435.261	14598056.69	13465717.8	6611758.98	16623185.63	3017944.225	11073626.31	2987538.679	8675705.972	24543053.27	8805783.222	8198594.031	2374598.592	73966011.34	31019170.82	8321324.4	1445527.001	1595925.175	1691303.905	1916756.039	53724700.83	10106568.81
123.99304_20.021	22310515.79	21807307.98	13746504.03	21824725.4	18827632.19	20585804.68	25438846.87	20187882.12	26728103.03	23279318.9	25223881.19	18694913.53	15562993.15	23399311.54	18295314.26	19195508.72	32137537.94	21122648.67	17894661.53	15756827.85	21878933.13	22095885.64	18908435.32	17290169.03
124.053_13.569	123904.3923	304955.528	224697.7086	295925.1387	93002.62254	342584.8304	111725.1479	243909.3432	99352.46954	128569.4122	272312.3187	2501446.417	2637417.997	705536.4426	1214089.127	1622180.738	1241740.365	1991225.759	1948795.035	3182409.712	4203564.698	6707231.471	9924345.036	2001709.634
124.06415_33.15	4537486.586	6596685.5	3577653.881	4187382.789	5446370.684	3593767.364	1361508.217	6211779.026	1271991.934	2702207.3	6546778.91	5847114.376	10592203.36	1258728.922	8083319.623	4488103.57	4794105.774	5057983.71	1490190.023	2446098.374	20730243.36	5052636.349	6385366.59	1379736.381
125.05952_32.624	2454223.77	2654010.488	535219.7558	8905503.42	3199714.653	10159975.94	14010573.55	3931674.855	10255345.23	1656272.311	3990857.496	5261632.685	7436301.859	5003087.208	2496394.513	48862118.86	4252833.478	947222.4062	1055985.056	268675.0916	640330.2498	1621425.63	35502834.4	2200622.678
125.09552_27.296	7530203.878	13117199.89	10126459.9	115661.8968	230850.5146	176292.5852	198925.7224	5523814.187	127030.2361	102298.5239	9079568.911	143143.931	6470810.067	5524463.595	11136336.69	14772949.68	51566792.99	6852008.794	179005.3253	18275575.78	11223133.64	25721332.31	18896504.07	3778889.569
125.09574_27.651	2840447.121	2295407.346	3286208.845	3053034.244	3814176.627	10292071.22	59726.41723	1435280.287	49171.41073	21098.49808	1734856.11	3237078.655	2707599.758	608259.7421	2089456.05	3290715.577	1191801.091	487706.8066	34682.74082	5556486.953	14422076.34	18019377.79	6180595.558	11423009.67
126.03166_35.006	38440782.56	35338610.29	42864560.54	21436223.5	6945195.982	24603104.05	5172183.47	4445025.443	8150940.075	3533670.93	7517953.502	2295554.535	37628449.72	41913309.67	28881051.34	29676046.84	10624189.4	22579598.42	4095097.092	8118564.378	24266888.4	35275026.4	29884745.58	18717105.43
126.03169_34.753	87258145.51	220981051.9	132821157.2	15348291.26	1576714.9	1533709.922	1597362.832	1709125.464	10440778.82	9731668.389	1529598.428	10284708.11	155304388.9	175827420.3	60690572.12	144548668	161791888.7	132152058.7	238635990.1	159202561.5	201127530.1	1667983.254	86559127.76	161384720.9
126.04285_2.198	18657396.24	10699118.02	25732483.33	482054.5892	560276.8078	387522.334	504438.5977	727309.6028	489284.6446	455731.4718	390172.4961	587015.6009	19988367.7	22021779.28	8556853.084	10749288.9	1423629.054	27979755.61	504110.0808	17021384.95	14450088.75	60395298.4	18449614.85	17483454.82
126.04298_32.887	984459.7066	607774.9721	6061690.999	526016.2894	1277310.624	781890.5514	1141505.114	2058158.977	577547.9322	1300049.368	1460615.024	615189.1326	1084540.082	3232029.087	795436.282	680912.0067	1664835.426	1807141.925	1807862.588	1941406.017	558442.5191	1271544.642	913932.2489	558245.956
126.05476_32.621	423729.5687	725072.9534	1745926.642	7662823.482	6246403.623	5218777.934	13442408.2	1783028.35	8286779.523	1236173.178	5497062.339	1629344.78	268442.5761	743890.9739	238807.4184	18677246.6	3201929.584	880003.7473	339359.3986	311158.1975	558883.8712	862361.2295	18396811.75	2492851.71
126.10491_15.503	218051.1449	665561.6899	513238.1417	255201.9399	469091.2815	2453127.869	130035.7139	637876.161	566448.8248	3661029.744	1898813.618	710364.9571	94337.14844	91226.9902	165894.8266	165675.4114	306244.0127	202428.108	362337.8543	896328.3167	1543931.328	4379217.232	1588986.06	13488085.3
127.06377_34.928	3980471.062	4265075.977	2591903.619	6012586.435	5617261.757	4822069.674	807912.8939	9352267.867	7214885.956	1673682.175	5823232.426	3990500.238	2024899.221	3772129.081	5994549.936	5738913.931	8310117.645	2330212.555	5828759.788	5102377.874	4944870.66	5234193.333	4049161.596	2507062.56
128.04733_4.295	12922945.93	4619095.478	7179837.496	7175984.326	953720.6156	6131350.086	707025.2037	795894.2957	6380913.222	570443.417	721988.9103	352890.2246	6714302.887	19615360.56	7451143.136	8493603.729	1180941.677	39690150.46	4619878.909	8337989.943	7659909.4	8380534.504	10437523.24	8822292.783
128.09508_32.881	12255225.2	6012761.596	23410095.96	1106160.532	4672688.134	1005961.28	1220118.279	1099550.828	1098411.402	1158005.397	1251757.653	1156447.536	11619579.77	10701412.77	12089902.45	6120620.266	25183874.01	26547903.68	1211404.977	1119442.422	14579989.44	6964545.125	5833783.78	6401780.355
129.0577_12.232	31660243.81	13221801.3	23016510.1	78802.9517	69355.44714	74808.14169	74350.79659	103016.7853	76473.54949	74670.48882	141504.3642	69642.69155	11197551.86	2540290.176	12713386.62	18133874.81	4912326.092	23943344.01	69739.48876	68617.093	70534.98834	13717173.09	13692798.09	11187710.46
129.05839_13.531	138281255	209082881.1	42007382.19	264659279.9	93131889.01	226095615.2	185237695.7	28260671.19	112558851	285423782.1	189168282.5	160941915.8	109599207	161374.2562	260403.5712	86695354.4	43364900.44	98047.35045	113566082.5	42194748.74	9963785.689	108737435.3	77805104.21	54009321.23
129.05843_10.635	18861346.19	5702021.532	11003964.86	8943317.621	7780366	6293831.825	10658942.24	2615492.641	5674244.7	11963939.59	4870198.762	8132866.908	530642.7396	746079.5564	564569.6739	3376050.967	2601856.894	284300.4368	3718921.76	1585119.748	3586540.077	6766346.28	7915101.876	5584001.156
129.07884_1.243	471128459.7	438385290.4	373441626.7	49324323.49	146277093.6	296389617.9	5168923.036	4224592.314	5033951.237	4604407.329	3857743.207	2666545.553	433684922.2	635335192.9	542467123.5	796088406.8	259599123.2	549773622.8	193679435.2	588960172.4	732257801.9	636848828.3	589519333.4	780046806.1
129.07895_1.329	135497810.2	191867024.8	136744401.1	167044827.3	74643845.08	169228658.5	42060082.51	115294264.6	119776663.3	25524787.9	91503667.02	63102714.73	141361077.3	138159296.3	179197259	194560503.2	66062590.36	174473124.8	31583134.63	116853954.4	31982112.08	101822558.8	39578972.1	138838509.7
129.07944_1.19	769672715.7	921595874.5	807175471.3	1468401220	1218469664	989830962.2	1786258545	1238893761	1231914856	995386879.9	1469185939	1181939264	1005217568	1008857568	1110596717	1704800108	1524250414	650456671.6	1598873641	1067867816	1225136293	881825620.4	813300742.9	669530310.3
129.11579_12.707	179683066.6	173104219.7	164962306	176790098.4	150820874.1	145397942	144752071.7	175342677.3	179471105.3	136532213.8	148379438.9	186139814.4	168996897.2	79177840.81	166610456.9	195311576.7	233875849.3	168446787.6	143819626	165674034.8	160913914.4	146212943.1	156180671	183706207.1
129.15195_32.627	237015812.8	230059713.4	129498757.5	102587605.1	138843886.1	8127988.58	735009.9613	682338.2944	715443.5779	1234993.44	991884.6548	22655704.66	135338221.8	113543180.7	210149855.9	109541846	95645661.44	111238608.5	157093557.6	141602290.8	144520878.5	129735274.1	109258355.3	126414672.5
130.00875_1.293	113763748.2	52199413.5	22642922.83	39850280.43	30041930.18	87801698.32	2304326.907	6430065.064	8512976.357	4846756.064	250921697.1	24278899.66	46004565.01	64332772.22	74114553.05	39363037.75	15910268.88	81812110.15	67071370.3	36209801.72	181992528.1	83683000.14	43784358.83	49738399.63
131.03777_6.289	20731041.06	6473983.027	940388.1123	14231877.23	18618375.49	12652669.68	17550948.85	16879927.11	15198883.05	15649067.49	7409796.877	5670127.572	1773915.413	440995.6636	999630.7972	6721826.672	1616471.776	523733.4428	13352202.91	7415532.318	10924823.67	17360124.97	11346869.39	5423868.983
131.05884_1.287	86265312.04	71402464.47	45749206.01	81202525.76	69547937.27	40015421.17	58197734.58	100373998.5	107052862.7	62985364.07	20713732.22	47089530.36	67904982.61	54633096.95	42330084.02	67399695.36	35788618.04	32041230.69	69732402.89	21382429.01	52411198.73	71221687.18	81845963.14	67759582.92
131.06946_1.251	631030406.3	97928805.73	31945896.56	142829165.9	686821590.4	232799074.5	3525910.339	15497722.39	6356314.221	3066889.978	4682493.071	6002520.487	125031369.9	101441022.9	141675902.2	36616514.13	41136764.22	750277491.9	84576706.79	76264338.66	220817352.9	72802642.98	61656099.7	236452256
131.09431_1.393	51858979.5	68092339.41	146084211.9	477156.5217	566365.7277	445330.1296	465496.9848	460028.209	521311.4229	453808.3445	440543.9801	465901.5071	61268653.26	121447805.1	72587135.88	731619064.1	27571306.34	1717235848	466088.8969	382306.9584	370741.4017	516101.0586	429653.0961	948057.9903
131.09514_1.37	125206806	199428493.8	5397754336	216262860.6	111238613.2	229077385.1	770212540.8	178261565.7	1182750918	927997622.1	205553384.3	4218152392	279373005.8	1922982.928	1667264.953	135716335	210798902	2035223.538	998555968.1	152278958.9	74973787.79	98919549.56	75671851.69	308610501
131.09525_1.45	260987325.3	1080331082	723220854.5	261793150.2	129411598.1	71936334.27	1112035331	515391227.5	820054231.9	997461315.2	338882494	89218634.65	291955.5404	344486.9164	337049.3975	225769757.8	42076276.47	381135.8927	290115179.2	164394648.3	142145908.5	78547499.55	203353609.4	446242249.3
131.09525_26.112	374607.3196	467834.7707	418351.7631	299751.034	334856.4336	201015.9507	226165.7098	196679.5225	450010.2564	431261.6156	298422.1211	418789.3957	231070.2633	74748.06915	28517.1458	322280.3222	254478.7059	52656.32502	394341.489	281358.79	374786.5996	236316.0756	333941.1831	363985.3576
132.02481_1.299	1601661449	1448056648	1577374612	1650045769	1702631783	204075321.9	1362181571	479429153.4	726376683.2	1645295113	1480067662	1215335651	1354389837	1930614878	1635741607	2030893770	1026514813	1358080312	1461863739	1758402629	1963523812	2014596380	1665905180	2135049938
132.05393_1.254	43581833.74	46637543.54	18559283.99	38177286.59	28058039.93	39580347.38	32901190.6	36230610.39	42816768.23	29439426.49	29173977.83	27897717.15	23657022.34	35655830.1	5956778.773	24737853.27	30602524.19	3027408.063	45722404.93	39861087.27	56191988.57	27461478.14	93908110.6	56117617.15
132.05789_18.205	106648.6646	169489.292	93613.89046	5610620.479	5047739.116	6071494.877	5873142.788	4363265.591	692475.7921	6995165.245	8018117.274	5800999.236	94428.74989	117743.6905	170232.013	6639834.067	26452771.95	97818.95113	6298367.295	326965.576	834975.0327	15312331	7513710.55	391788.0111
132.09015_1.014	400055360.8	509181604.8	581256453.4	480490.4225	551795848.9	355974632	568155.1921	328294124.6	324915551.4	827323060.1	547143787.8	856005893.5	435620661	282572774.2	568463933.3	520317613.6	74790840.89	314728307	24482913.05	512817522.8	554995041.4	847211268	560505735.8	91747365.64
132.09363_18.632	878384.7294	1751359.251	724658.091	199261.0106	152939.3936	96097.14816	157080.7159	101869.4771	101537.9867	118539.5075	107563.366	101840.6359	336528.6184	598587.2995	603787.1703	2977205.515	268893.011	5265164.682	181255.1439	468211.4711	318315.2898	1058267.205	412658.9587	107666.0573
133.05335_7.668	10253358.59	3972753.954	1327448.7	10428917.83	11738315.66	2461540.71	12701810.25	6302510.747	4075566.283	6032890.847	863513.6433	4347563.084	538715.1859	464513.6489	255198.35	4526083.299	2690061.761	374713.3043	4553702.083	716682.7331	4174937.483	9115887.969	5608945.273	3506829.883
133.07387_1.294	569302888	1087104637	166363119.5	5919395.657	13580214.52	21242447.24	5222560.331	12860982.93	5763633.226	5383725.677	5080510.805	4335524.057	829473836	769353635.3	448736236.1	1148329528	216395110.5	704057947.1	5331177.866	32250330.83	55871685.1	852560046	78738437.22	429974025.6
133.99613_1.279	248058438.3	7942797.57	120926076.5	204092016.5	184246976.2	86572522.67	221387719.1	164391251.5	148273120.8	181033256.1	217116422.8	148539768	2245085.189	2007977.748	2269285.473	156812865.5	35829788.82	2361294.279	263737326.8	107069275.7	178439539	82078303.82	170817317.6	173662718.9
134.02097_1.295	3017361.783	3197620.964	7857508.276	65995054.84	72114839.28	66469678.01	64213220.27	83832026.85	78911307.55	62190127.3	60727388.02	49860937.77	2032799.788	1882278.426	2054711.799	87213666.1	41682679.12	2159885.255	64095383.58	74787042.29	76208443.25	81155640.81	69663744.43	87185936.33
134.03737_1.321	4079528.139	4439417.825	1242259.326	3917298.291	2669340.39	2858781.22	1709034.162	2373441.377	1912609.246	3476756.825	1604799.914	2205693.217	3268318.764	1725224.58	2009408.762	4274076.456	3092151.962	1979668.407	1892804.539	1678333.867	3359141.63	2106199.367	2655763.744	1941742.389
134.07357_18.207	268603.2213	375567.0902	383910.3748	57681732.8	48218031.97	54985757.31	55137515.63	42186402.53	9509497.624	64605070.19	66252131.66	50669399.19	301934.3892	365804.0864	238460.1985	59484947.49	220269506.5	416348.0975	57554740.62	7931457.843	16406936.03	128183801.2	57482179.11	7476155.912
135.03263_3.934	824120.657	763495.1414	542578.6592	601129.7902	102592.8148	687324.487	675167.2999	108736.2338	814799.9178	754670.6813	714684.8929	95932.01371	405730.8518	103280.7088	138023.4938	115789.6713	672442.2436	104046.8176	109096.9989	704994.9245	692554.3754	681203.1955	731137.5306	112085.4122
135.069_1.297	46613937.09	47635808.35	28578127.52	408358791.6	366715946.3	308433816.6	373594991.2	373896476	408321576.3	341749587.5	331733843.2	325977072.6	38888529.3	2215216.052	2095815.957	376825327	248036151.6	2203093.39	128825321.7	314137371.2	422123477.4	303828647.3	329143319	501215673.1
136.03906_32.634	533285.1575	591740.3893	849344.4696	910644.2298	3019609.896	2283975.065	3681535.928	1445665.553	1992028.41	369886.698	3799294.601	10781742.49	931829.7089	956639.1359	602594.1879	21601619.84	5797411.078	683133.0794	959824.7738	342995.1671	368312.5969	508429.5015	14500200.15	1656417.189
136.06399_1.145	73230253.97	2354486.75	734492.783	4681925.04	41779096.05	12687127.13	8281538.921	13304553.91	10986351.32	6880107.575	13295079.68	12043497.23	836938.6435	774562.3355	881364.1087	36439978.44	2121463.507	757964.4293	11168646.75	9092838.911	4118212.689	8497126.258	26460658.89	16130653.67
137.04778_1.168	10315045.35	17008236.24	7032912.577	11148416.39	2799127.593	8835871.072	10063726.73	904231.1673	5385651.389	7920343.311	20788010.99	14326769.43	6227634.581	3430991.414	20562177.66	17458248.75	6613400.204	7610645.27	12826506.45	5299655.466	14155494.55	30379145.92	5520767.188	4322009.361
137.09578_31.904	1562552.088	636320.3684	3983137.079	2753828.774	660153.1428	721935.8773	942023.394	2417769.169	1311788.459	634998.7219	6499040.873	920246.0056	3773150.875	2138125.168	407649.37	4302024.278	2245191.515	79500.84616	2786457.052	2705116.657	1604040.337	2273355.719	992112.9731	2711953.48
138.04306_1.244	109580209.2	113245705.9	89329163.37	71036731.6	77704232.83	57860863.09	24486481.69	10336837.46	65908741.09	11949378.47	36592294.74	6228934.336	89457534.28	67258880.95	75097457.83	66125489.17	64482855.93	70532093.94	18242942.55	66660409.42	70759387.32	37134251.61	68814391.55	42572539.07
139.0386_32.625	388317.5175	570276.3005	428348.0953	1589911.02	1814926.399	1497827.946	2115541.243	359087.1762	1457137.46	220272.5341	1012286.129	2455118.581	1227166.648	945694.6296	770293.1389	9138290.881	2140727.69	794633.9665	283552.8126	269720.0738	268190.9131	288067.328	4758623.667	702913.2662
139.07445_27.944	2159134.398	61576449.4	60576389.13	35188103.31	6300711.989	24398651.13	525476.5503	6209858.235	2354255.103	31795728.91	18112373.8	38178171.75	8686212.147	91191881.46	2863958.276	9233858.443	3586652.007	2761925.678	31191214.68	53190339.87	2538699.757	46302503.31	67580572.51	2529919.235
139.07516_33.333	46009181.37	82771240.44	18377539.4	3357686.802	132039981.1	4163476.127	3018100.735	6986142.208	2903402.567	3164979.076	3397628.738	3053337.785	308150.3149	439942.9093	495416.1555	2872620.665	6392783.484	433460.1308	2871846.736	3238704.9	2924740.053	3794037.451	5306229.478	2422215.386
139.11159_27.526	418009.2404	104873.5036	148790.4822	696816.8912	6922.886741	1151080.965	22352.65994	374452.9254	9598.68231	7089.152487	887643.8038	505693.5271	135135.1501	143891.8379	78647.97215	880983.0134	386269.9142	148818.8725	21171.39204	706635.6239	498903.1402	1238267.385	388524.8747	2714867.75
140.05909_1.204	1229235.109	17180456.69	6936480.484	25241706.09	13743384.46	22088541.07	21434655.37	3778724.945	13445126.01	19587231.18	2352790.839	22881733.75	685849.9567	599984.2803	746856.8144	10060731.22	4403226.349	769391.8541	9771833.192	4874759.379	25000860.08	5546364.891	5762991.847	13241195.32
140.06314_16.564	665205.415	1037546.632	533205.423	4005080.156	3909805.365	607185.0934	5095902.51	1629038.382	1742468.188	3878134.534	2370097.103	2403189.97	266054.4662	287204.3868	308347.3684	4101911.851	247867.7091	883592.0076	7670551.231	3763087.877	12030096.88	7210355.808	3553973.287	1402751.239
140.08442_10.349	1064440.602	463140.6246	661747.3103	734751.1882	2213034.598	1299428.879	885289.9012	1103348.254	489022.9918	266216.121	1104446.518	645448.8993	206855.6277	869996.7496	266567.8271	1307459.466	1287051.851	275949.0133	1858620.713	713051.0826	1188022.281	1023374.464	1750829.671	1167163.454
140.106_32.765	10774395.09	9085020.061	9029562.385	298238.7194	247212.1973	463950.0085	236974.78	219277.3588	195069.8504	240517.695	236061.4818	263177.6893	7358503.044	7424212.176	10718042.86	69532167.09	75293154.92	8372314.444	149615.1479	159076.3716	99628172.47	75664097.27	56346816.14	82447287.21
140.10672_32.754	10774395.09	9085020.061	9029562.385	22566617.15	23390249.99	25083680.66	28930493.32	20298006.1	20016111.04	29413522.79	22004927.37	23453573.94	526517.8	7424212.176	189443.6069	69532167.09	75293154.92	194917.339	121265491.4	84516554.41	99628172.47	75664097.27	56346816.14	82447287.21
140.12072_12.651	112646.7357	220398.4519	214583.4494	532469.3985	1035897.141	670426.5298	160578.937	678426.7043	372301.715	306392.513	219012.466	363107.8195	184629.8735	460965.3695	113629.6573	112046.3555	1952283.892	110034.2887	503210.3886	110970.9676	780923.0005	122152.0151	775859.4025	1353488.629
141.05398_32.859	1935634.965	1745284.698	10858788.84	1552420.574	3503214.384	3318548.93	1235961.525	2611771.058	1033580.494	2672909.284	2045712.125	1594935.285	1714265.481	7027670.93	1770719.968	5774410.873	20084227.06	9593835.365	1881769.864	1707194.198	1277972.009	1453317.632	8593292.373	2273850.149
141.09061_27.101	382906993.1	433114063.6	67815909.61	205608.088	463887.5666	361381.3379	225605.366	168147462.5	219377.6823	286724.4178	27680807.54	240173.5554	151793557.6	108379493.6	33206346.35	79561286.34	561691596.9	83763668.69	273228.8087	28042471.22	156662535.1	717852882.1	450991014.5	153995225.6
143.05828_35.036	3218533.591	7273488.43	6933001.412	2050955.248	1038207.403	5164004.542	2867189.339	5117678.843	4214501.993	3061527.296	4770205.773	2459735.65	3860094.242	7173016.028	6968782.634	4729543.062	4516250.055	2911258.819	3832460.986	2251770.301	3597339.242	3238536.009	2370651.829	2991993.499
143.05889_1.638	63699161.62	8046999.635	35826905.45	108005907.2	9466545.604	48658499.8	154860142.7	121628228.9	120530554.2	144669703	142176927.2	21637886.19	356013.8986	436966.4428	403064.03	14864907.09	16500805.23	509406.8458	46633961.36	82854063.02	88761715.78	20408441.17	3569109.609	27231842.45
143.07336_4.679	71347906.02	97774894.59	55751752.79	3588309.682	3022388.341	51779978.79	1867742.91	8429390.25	1593739.298	3431103.076	2670768.223	6610604.149	74506493.79	173366181.1	158532529	129814306.8	1775329.261	141007698.2	72379721.85	99516536.81	92136963.73	152217552.8	77985982.38	105753403
143.07396_4.644	71347906.02	142975853.5	55751752.79	144446861.1	92595762.4	92235006.86	155721647.9	111140257.6	154950710	123462847.8	128909667.1	79528547.99	74506493.79	1566044.635	1510254.464	129814306.8	2084329.992	1298120.078	180013060.8	100693391.7	143451989.3	152217552.8	131149478.6	105950054.2
143.09439_1.345	39631106.21	44150265.4	11484122.76	2013750.545	2245132.644	1846777.81	1755049.483	2000968.598	1992297.381	1860975.906	1671663.291	1498647.274	51864235.32	20289756.6	28566021.74	2084949.551	5589490.421	6703352.344	1610734.515	1700052.082	1962575.144	23672841.44	39550774.94	3893421.362
143.0946_1.173	395292855.8	352184290.2	103795120.6	377976140.1	229848385.5	230361281.4	105468244.5	32734558.31	103100127.3	31233218.73	3577562.656	3986163.617	463212995.3	153068025.4	423422765.1	384664697.6	158749959.8	274093194.7	317334013.5	304093622.2	292658901.7	268546312.1	322272071.1	263226099.8
143.0952_1.303	32255035.48	38843731.97	17432350.11	20323585.11	42678331.09	70284691.17	36688163.62	14416750.13	42873664.69	11828352.09	19721019.02	20930463.15	38156302.03	17433648.27	2991969.159	11839921.76	9274929.246	3794402.094	29789471.57	23801571.08	13841280.98	13066212.61	61429310.59	27202720.83
143.13144_14.301	34069436.23	10835449.53	35416766.11	39522671.11	44375122.73	42366573.85	38184350.16	40752230.99	40432564.98	48779631.4	40962739.05	50427718.78	29744294.98	43273927.88	32804743.62	46122997.58	95679419.43	45767653.44	32538959.42	38612321.53	47550037.12	39824530.13	39301523.99	44654348.57
144.04263_34.953	72735504.93	59317274.39	51508703.23	165788008.3	99294781.39	51559846.53	2190249.289	2766683.342	3030714.261	51262518.44	3189476.288	87899051.11	105009217.5	120541171.3	101157767.8	45274167.9	52996164.05	36991549.69	40951893.95	109782145	96751463.68	84159963.77	97297921.73	63878214.43
145.02039_1.282	4244564.727	1175539.614	617012.2288	58412734.72	55038094.74	48725096.37	42894222.6	56703748.43	61039460.08	63771223.8	80510136.27	31269373.09	1083948.594	969470.8547	1095632.722	43172083.4	19823319.88	1151714.3	28397411.49	39879400.37	77361825.66	42382549.9	19830300.52	25307522.17
145.05322_4.65	184301416.8	347866319.4	157474710.2	370498901.1	289829633.1	218273363.7	351623294.2	280578222.3	217111684.1	217720599.4	220108598.6	197319636.2	175563165.1	1360787.782	314250554	286400347.8	7884081.241	1127979.307	413030261.8	242386521	237668706.2	341233595	169323637.6	200917674.9
145.05326_10.721	20744364.74	3884031.369	3243072.57	33847360.61	4803275.385	24182511.99	2288348.286	2844890.801	2942736.563	20933242.03	22012347.76	15029697.25	908595.3336	258033.79	189413.5034	981133.9618	5522504.374	125250.6795	2516424.641	1037022.092	294708.4001	15099680.61	3215452.977	4725828.436
145.08548_1.23	32119062.3	28242129.63	14636696.36	31991285.97	21002057.36	18080000.2	18076283.49	2047353.507	6095637.632	10683966.94	13126426.07	8906185.694	490440.8479	422745.5626	24862883.37	17317301.79	10108982.95	492507.8209	10488578.04	6582276.537	15707527.41	19049890.89	24489674.84	12694683.82
145.11053_1.17	16129449.84	28338690.96	15751178.24	25771212	36590221.23	18242732.71	30974827.01	27681107.61	31500642.66	26379701.14	35155925.04	33684182.03	26142847.86	27256780.46	36936655.68	34931445.41	38148304.48	20392660.93	20429058.47	16369207.19	18651388.78	15313288.7	30801084.25	19476295.66
145.1109_26.2	37787.56402	234766.6724	112466.4907	285594.2725	103904.289	146078.2632	50731.79421	12813.02194	787079.1011	168573.5768	163747.9118	255089.8017	38670.74176	45915.6799	16533.51195	100015.0726	172730.6698	48675.77703	37407.85147	28091.91927	55849.11927	118276.6762	71631.25525	202050.0371
146.03732_1.29	52806004.78	56007193.06	62305671.82	60087433.67	44894825.48	45933398.31	61203658.14	55608514.63	151022831.9	100035910.1	51452925.49	42921858.91	85169359.48	859087.4525	1672065.279	56376828.25	51718944.98	985789.5071	46398111.06	48093726.92	218435740.9	105289645.2	77285873.42	68944498.09
146.05859_11.802	172181.174	1042299.828	740237.9758	959536.7001	815675.5052	1147901.907	264509.4507	854311.4686	1370979.471	66909760.61	175330.8365	675886.8046	164570.7869	700250.6152	197943.8053	214680.3142	196641.5349	168678.8417	832355.6459	850593.3435	909446.3449	6807762.49	1099645.545	1081478.616
146.0697_1.258	37166240.86	33385363.21	304901085.5	19104589.36	135443302.6	298048029.5	403849448.3	297112391.1	457580129.5	375463214	254728248	229264466.4	96988081.41	133823718.8	158723081.1	67490962.3	327348761.4	267997749.7	88149198.49	186468491.1	149349982.8	184620778.7	191626562	212459198
146.10619_1.018	202366237	219350951.2	164253910.9	424528009.5	371097505.8	331319880	537032576.1	646818925.1	701820877.5	503113819.2	440149148.5	504334072.5	3181448.301	4336605.245	850070.7968	463212578.2	507289824.1	850048.4626	285243541.3	419372506.1	1634057.933	68623346.71	406429575	422181498.8
147.03598_1.349	112841711.2	8126734.632	10940539.79	38861412.22	37725968.94	86511631.77	81656540.97	79879162.11	101073516.7	91508287.39	250072969.3	93228289.88	1173525.071	1387908.246	1561833.615	57324912.68	15417216.16	1977581.133	66180767.17	35927518.87	174704206.5	78357439.04	42188175.06	48758834.43
147.03921_1.302	7322370.504	7807651.286	19392055.09	9866413.348	3542687.149	13560895.74	13210239.42	12377881.27	13378912.37	18887513.36	12309021.27	9244473.921	8283513.983	4680260.524	3196632.437	18272608.93	20104590.81	5154655.393	10449493.74	8905829.899	10787091.82	11604947.48	12542064.97	23008287.69
147.05369_1.179	5539252.558	28867579.88	37316993.69	12436431.52	40204776.49	32114321.35	72791608.91	40219597.12	44978967.83	52406317.51	32049278.32	86322875.59	28360964.26	19850468.34	42573546.25	21382857.47	33690977.62	32409849.1	22702309.24	23454614.08	39135694.42	14914662.68	33574533.81	19311248.69
147.0689_11.718	12789788.35	4272019.888	1688140.818	37745756.54	735316.0356	16394940.63	462595.2165	1553259.058	2046852.151	18023083.82	17368283.22	11701803.47	79659.73222	344164.8853	82857.51341	555074.6846	3732707.571	77919.29783	1702015.935	576248.7272	141913.8561	7332332.446	3268916.413	3284914.118
147.06913_10.483	1377105.17	3746615.475	314482.3137	3622341.84	8608975.215	5380895.018	12739093.53	3858516.574	13079234.46	10321284.25	24223638.03	25031305.05	409874.8504	183027.267	93052.78825	1905972.899	926795.0746	104443.6189	11463930.47	6827222.61	8184518.142	6379194.786	252338.7065	3579943.707
147.08988_1.244	267982934.5	260831995.9	163879109.2	286789771.5	245984968.6	238089936.2	313485834.8	241413743.4	253758822.4	247325661.3	316162192.8	236270775.8	290953210.9	323766533.2	322730116.9	361633729.7	223229595.9	291027580.6	317837968.9	315628318	385846839.5	410101754	306773226.6	374962529.4
148.05237_2.096	3258946186	4353491106	3338392.841	4562672212	4437514126	5611513645	4248608441	4595140.89	4715352109	2659966564	2320941439	983983.0456	3856605811	3579598295	3687460800	3912934280	5587573.377	4543595183	2893011332	2375896661	3476150802	3417646310	3123587637	4666441169
148.05311_2.36	1692421706	4465919231	1011767774	4732464429	1670779811	1910713680	6391808061	367438792.5	6652399530	230892288	3395240450	9242108495	9256190.208	10553698.01	6388521.29	6678952002	1601971095	13592476.84	7899485774	6259585004	6451625232	1819298909	245200408.9	1773064554
148.08812_32.138	1429919.723	182890.5653	1457081.764	1542129.292	540461.5318	612504.6953	1928355.15	1013895.495	1819431.262	600549.7668	675620.9761	3082440.144	82709.7348	86017.46279	53070.80807	1006056.633	5407283.636	112980.3041	1032362.344	2250557.454	411782.6988	563936.3409	637226.8099	627546.5462
149.05143_1.294	1632056449	1522472354	1587759177	1691515391	1725683491	1508829473	1397676875	2044892728	764274309.2	1701718180	1526364766	1227807976	1436973109	1982629958	1690791169	2078553265	1036780249	1394374099	1374835673	1788592187	1992996919	2030341520	1705483096	2165734032
149.07062_32.623	407714.8857	462107.3901	499857.5867	2831615.645	3719809.103	2919691.315	6265361.089	1231885.16	4915388.608	895780.9664	1904646.727	6980309.378	855194.5232	401549.1552	435461.5865	14727250.25	2877099.673	480624.6524	281404.725	426092.0122	250457.0825	1142743.516	6524412.727	1243577.863
150.05471_32.629	1494369.193	1539986.115	2505189.289	13308960.77	14964126.65	10967937.79	12752975.96	3250863.136	10652597.03	2047780.5	7428374.095	22891566.77	2069530.876	3859475.67	1447895.203	46718205.09	29435612.15	4077425.804	820331.8322	1031746.366	721718.451	2467213.829	35061517.02	5841370.499
151.04978_32.636	321960.6542	308030.7456	505417.7208	1313718.251	1904026.478	269259.4299	3611522.505	198596.9564	628460.9068	190516.8807	830456.2898	3091109.898	457157.4977	367321.4696	380034.9362	7355163.347	1327561.254	363551.1229	336271.4505	213540.143	305783.3425	331038.0489	4389473.475	1245659.419
152.03365_1.74	21944477.94	32523527.41	32870557.82	627982.2468	979468.6193	23082526.48	11406746.78	6871301.781	9727223.398	374090.5356	311107.6014	356589.4687	3194677.773	12215261.97	2096768.11	4172192.535	303366.9894	9001951.402	7815756.686	1095299.113	5116933.545	5640423.212	6930331.883	6747795.536
152.05838_1.627	7257377.481	216752518.2	206392769.8	1380844.19	873423.4355	601603.2289	769014.6796	847511.926	749914.2868	957819.0072	1054297.056	726309.2652	46455874.19	90247233.87	94446159.34	73101756.59	132480163.8	89654925.71	1332814.82	40452559.55	23233509.57	22513387.78	252494434.9	214793743.5
152.05903_1.609	10668326.34	217673682.6	203607546.8	77804554.56	107727179.5	31519249.46	33819729.71	130607550	196944129	31460190.92	77547091.44	111140523.2	22119025.27	81440051.57	40636256.35	72302287.26	134158312.1	1566275.724	71802046.29	44640654.17	23583861.55	24259484.47	267133203	217081855.2
153.04298_1.591	510046.8428	71477830.04	63303038.81	5582278.655	23438908.43	40870999.39	6112704.887	35309424.62	54758197.04	6183098.699	19239325.36	24966126.03	6105647.384	24692989.1	18972784.02	11927694.57	4792134.701	26883452.74	16841880.87	8783745.38	4871804.211	4446258.728	60050338.18	60617026.87
153.05437_2.327	16416513.08	3086491.718	698500.6992	4576562.17	12278051.76	2796651.986	5880734.414	15784752.03	14217047.78	8442618.685	7644901.355	4968453.383	1537982.694	597512.9882	386629.7708	4330366.277	3226369.786	614273.0136	17712360.54	8108153.149	22279894.51	3733830.853	6681763.798	6547414.9
154.06362_11.926	459120.9414	740470.6661	2128148.12	1880303.176	16868228.82	12361666.23	5213335.401	3655832.404	2506718.377	2781498.142	3154858.676	2426791.67	113814.9323	271823.4784	71641.5582	2547373.267	3773136.482	67115.18338	11189971.25	1050892.721	6079483.977	1043830.341	3181853.913	4785927.007
154.06365_10.051	484086.3344	403939.2061	325587.1778	208129.5372	780058.2994	593414.6956	203814.5035	500680.5764	298004.8386	84266.74095	479545.8174	710947.5828	371051.4644	267122.3593	86839.12619	92275.6055	611774.2498	112279.0052	326830.668	84859.25722	813361.3203	637300.3946	514173.6009	1244568.703
154.07475_2.437	3686419.243	3930060.32	9583766.008	6205481.161	5453628.653	630619.5345	4099125.103	3853829.019	943082.3881	786510.8867	3485036.365	841376.394	832248.6338	1013752.886	893077.3858	1169587.213	545235.0436	972056.5561	1037124.247	851969.9212	3305182.232	9154020.234	873187.7375	1169775.69
154.07787_15.573	144982.0759	252165.4143	88751.94957	132004.7358	136224.578	87169.51466	146746.4073	104375.4311	101899.2338	129196.8146	102661.0176	125859.0666	98372.53175	96647.5883	100931.1956	344849.434	108719.3128	9569316.979	145827.4312	119669.0778	171502	330622.5611	291782.7714	118867.824
154.10002_12.703	348659.7827	434846.1103	451085.2582	350691.5173	136778.118	475474.2998	79561.94642	459218.2271	78166.45441	79374.60013	83161.74485	386045.8906	73777.24277	248306.9496	72782.70523	74129.12195	80342.09422	72797.95196	77629.36999	73417.65244	565197.4984	443398.8732	77812.10351	73411.32197
155.03511_25.872	2445048.844	828867.1453	7036193.809	1613755.299	7095174.272	3312641.119	8895816.337	882579.7704	16699728.58	6708895.831	3640118.341	14499612.3	328292.5235	1481770.613	4576725.433	4753512.436	4201159.974	1498260.179	4716726.398	3860969.744	4367051.894	2175371.52	3983721.372	5111395.013
155.03551_25.749	2445048.844	599426.2947	7036193.809	1613755.299	1466213.683	2276019.731	8895816.337	392790.3481	16699728.58	6708895.831	3640118.341	5764209.333	322289.4757	124572.9305	78484.54409	4753512.436	4201159.974	116148.9199	3391173.416	3369621.991	5042705.522	1037436.422	1494957.857	5111395.013
155.06994_1.267	103565711.4	103135248.6	71998930.64	65881725.52	76280312.33	52953235.08	55541543.21	4830510.923	67841918.71	52465576.63	67887478.09	90679241.58	84545444.7	58757257.17	75919692.62	61172145.93	55360513.91	63379909.7	12015358.02	55538865.29	66848773.55	33013051.83	63960319.59	39723855.52
155.0701_1.487	9245727.474	15891815.52	5039708.953	5575581.778	6386242.078	6349606.88	6148006.016	7526597.027	14532255.49	6033867.238	5906639.004	15417382.8	24992069.63	825521.6413	508811.3454	682138.8256	5988991.868	526203.6501	12015358.02	5802138.381	5295833.838	607912.6106	7877278.5	5521700.103
155.13154_32.66	7091837.358	5999257.88	5584738.136	942719.0897	935063.2191	861547.8056	1128285.167	1161139.182	862805.4429	1102102.192	1193327.821	1096424.794	5134632.068	4727937.346	5989348.586	15645034.08	13315455.81	4975366.147	16982812.43	12881679.75	13174967.37	14255560	14306901.88	16142740.84
156.06507_32.636	446681.7376	632109.1636	1356485.428	847846.8675	3038779.98	2362961.132	5400349.318	699579.9542	1182720.29	277255.6169	1347865.922	7818214.589	2685851.776	2524141.434	806946.8497	28881759.13	4390024.551	780987.6811	387602.2864	616380.3494	351617.201	578018.1017	6578336.243	1277334.21
157.03818_10.313	13792510.02	6051514.876	6259395.998	3461639.949	15643644.5	10433169.83	6236313.741	16035755.02	14257763.95	9318604.565	21462049.67	12592089.52	15019302.67	12184822.4	6743452.092	6802690.329	6218960.86	23090545.97	12562103.51	8131950.572	10962063.31	20551573.03	11409211.71	8842499.146
157.07452_2.63	11670925.03	14218261.12	9423796.83	6731766.778	7920008.486	10772507.49	12513635.65	10720065.47	7557711.811	8094808.783	10007877.41	6368674.081	4230540.491	520344.3741	1189070.42	6790119.923	5510907.575	1025702.001	2499771.149	7846909.434	5199973.42	13348453.57	6866053.618	20823642.06
157.11032_1.245	338423731.1	219627388.5	93653134.67	215245988.8	166065553.8	177483966.5	56412723.8	158982723.8	113698952.1	106342391.9	107043921.5	206612884.1	305336160.6	168119732.7	241633258.9	207466916.1	25507821.59	288189644.5	69484570.32	186757449.5	218815804.6	213252603.9	173184001.6	47620247.69
157.14711_16.524	1170238643	596610236	4013791260	1652165736	1971892498	379306964	1398226416	1880165361	788898077.6	2473560204	1791532423	1457037021	248631419.6	1288302.808	1604738.435	672127841.2	3690677362	4598495.724	2354137341	833462652.3	1984680913	2133626040	1928653851	1863748233
158.06986_1.264	30875421.67	68343881.27	23224550.89	68121053.74	44945238.92	62693348.55	61095001.44	32809604.54	47603848.22	73667565.27	46761011.73	46563514.24	20159443.08	17984823.38	6462142.144	79587346.33	21236274.18	6640659.625	54087807.8	34439149.63	51195095.34	59667798.61	60722160.12	43768532.65
158.08485_4.66	124365661	139482302.7	162240767.5	244714876.3	148055621.4	130033235.5	221351049.5	194019018.2	232751719.7	193522082.4	218323522.4	95164697.94	54104561.5	206744241.7	164400342.5	165323252.8	1063473.422	8529167.197	228567840.5	128086681	165398764.7	199128567.5	166352593.2	136201874.7
159.06901_1.921	12108644.95	180153056.7	264782256.2	533534794.8	27266884.64	327738128.5	699011247.5	402556249.4	322092418.5	462166053.5	146979557.3	465762378.4	62665978.03	62888976.75	16061139.99	532678988.1	149446896.3	1572361.879	546683579.1	579242950.5	795441372.7	197419780.4	393863528	360094814.8
159.08993_9.6	5350131.504	9509233.794	2474834.735	22436366.03	16074090.99	5735751.278	20258777.14	15370209.08	8143619.168	6200108.908	47081019.47	41037775.27	11756254.74	18837296.55	4618771.65	3135083.496	2883666.85	43199259.26	18801989.19	8655106.788	8944890.724	7418567.865	2755154.623	2592484.369
159.09021_5.225	3793500.113	7446021.144	5588368.53	2708286.271	17068607.08	4345168.838	2137635.021	5524390.045	5760358.482	4003647.226	3015816.362	5540457.568	1157741.108	1133704.214	382844.4109	1478315.299	360486.675	689154.5281	4053085.563	4593936.364	2774030.231	3644520.639	10881930.56	9206072.359
159.09022_2.536	4273451.595	3710328.975	431682.9908	4904646.809	956562.7326	3889941.314	3984832.644	7662698.834	848043.8247	770020.4195	735090.8004	1117489.259	1560614.628	822905.22	874352.5802	928496.4563	3017635.286	2443427.374	4420532.535	3992132.892	5304954.211	4728151.582	3906262.758	1145249.459
159.1264_1.223	35296949.33	61037250.99	78894702.09	112362771.5	168951433.2	22833143.24	120125022.6	160080075.5	150074092.5	108274628.9	109464358.5	24837632.41	68477736.16	108792259.2	98984671.81	190368188.6	96222571.61	41579805.88	87243634.13	118170805.5	50166001.47	45463647.3	58539359.83	19934204.94
160.07563_32.437	2159182.285	1040652.42	2060061.969	1430029.776	3882235.637	1779785.01	11478804.49	3026892.469	2217065.469	1019831.173	2833116.479	11892630.06	447854.7576	85196.08029	50091.63894	14389128.73	2181817.126	86816.93037	1029152.654	511643.8807	633871.4886	1467389.055	2526856.752	2929690.196
160.12562_16.842	5769865.82	1218528.953	2461194.163	1664762.832	11697508.86	4057063.795	3823154.107	1525748.282	1092565.739	3533435.469	4667843.683	4228686.946	630013.5539	191132.9315	94429.73457	1093965.859	345494.572	348238.5932	2300542.51	1113682.157	5015055.268	7332091.312	2338826.183	2155539.027
161.04808_10.951	19711185.58	2733739.037	2016771.061	10001779.36	4511384.931	20390771.29	1041410.777	1975404.089	137593.9806	7378032.812	13813913.47	2559764.811	1211874.732	3206940.759	448325.4892	801897.6526	923088.5187	534918.9197	2300796.955	1147530.904	244773.7877	3837233.582	3259416.903	3280453.081
161.04828_10.184	5325512.769	3954056.476	2842832.117	2769262.705	3955898.803	3513359.502	4742476.385	8533713.091	6971860.645	4576820.953	3893565.047	3793946.371	713519.458	146583.2909	400893.3795	1091249.044	1323130.337	97955.77212	5004354.526	1539716.639	3395880.214	6369696.431	4855644.056	6628621.671
161.05169_1.791	12048790.61	7037473.831	13343989.03	42631137.95	50250494.15	16769192.87	28556281.4	48488632.3	44136744.91	59480188.08	47229495.47	29955255.95	334793.1387	342986.9111	392766.0742	39084489.38	16412816.51	436170.1877	44154651.73	37075115.55	50175725.5	61878248.61	21282103.52	25092796.14
161.06948_1.288	9055768.694	6016140.541	3579652.657	9171226.006	7470227.938	13753976.56	7270255.074	15284530.85	11430520.44	6474915.261	20239011.41	13380762.47	7002230.836	5804663.151	5850932.748	7601798.575	2269219.444	3314375.907	6437767.345	6545755.001	5352578.572	18095526.63	16049363.55	18013587.25
161.10578_1.152	629703873	881634187.7	967840970.3	1633371201	1227353366	1045545290	1438053979	849067345.6	1223602252	1137449044	1446570160	277645768	215952235.2	274648528.3	448353725.7	1353988169	1558813395	229796737.3	1276514969	888500176.9	919625083.3	585964723.9	734426812.8	1100375405
161.106_1.319	2947449.319	3251727.048	1899772.466	178780687.5	59683290.09	218383883.4	62614498.55	20603117.1	152832534.5	44017130.6	99652755.43	79277727.09	2998371.913	2776353.479	3030692.045	182800188.6	54856127.97	3185822.491	53816461.85	110136852.9	17521888.95	82027248.15	60304152.28	125550373.6
162.03237_12.296	172825.501	294419.947	196969.6283	77773.95457	272800.0051	423514.5621	439364.9215	178762.0582	144021.9122	337894.5021	652597.6034	300744.1474	145395.0838	297283.7121	123668.4973	313151.863	251774.6551	95564.62815	804090.4212	330106.1594	243550.1432	368077.8248	827725.4293	1002642.088
162.06861_21.061	21900571.31	20283000.71	27206798.01	36667906.44	36021631.78	44029967.31	49209090.75	50421625.55	47551502.47	46690330.04	52080034.33	46798189.8	306875.93	446541.3608	1246323.514	43820919.97	49433103.88	338723.0311	37450630.89	33789202.59	34474726.14	39193570.67	32946150.77	37728842.29
162.12594_11.559	31833125.32	35613906.44	36706666.53	26641256.86	27297510.57	30542263.73	23771808.79	20670413.86	29797684.95	33528710.24	26406737.38	28561231	53442782.93	2203607.507	27269419.93	70428219.52	69643793.94	46060587.91	39194826.15	39913028.87	45124499.38	42682756.95	30824061.69	36619909.83
162.12628_11.089	1947315.973	1848836.454	1721493.361	2282130.866	1950860.499	2052217.615	1623621.993	1763234.075	1761666.563	2060417.15	1785305.707	2134781.363	1885922.341	1653351.631	537506.9404	6621639.745	21794141.33	274637.4085	3045467.48	2935579.521	283259.8054	3995929.182	4206588.395	4712226.142
163.03093_10.85	1583065.39	1609616.936	1004099.87	865936.5203	1798945.16	2417680.535	2142906.262	1532670.539	961909.0394	803088.7542	708973.0717	968523.9233	1326758.985	143339.4451	177698.2932	227764.744	962382.1823	92418.03335	1201957.545	754368.5324	649072.1366	1367887.626	1469477.242	986389.7973
163.0864_32.61	283052.2799	165003.7627	708648.4943	3986962.955	3270354.493	2778892.101	10882397.7	1099748.483	4225559.447	601158.6023	2504075.04	12700345.9	700702.597	776615.3182	173776.1348	17292058.45	988313.177	759201.6244	269760.0685	91028.39921	97013.2542	225455.5461	10217590.9	846573.5586
164.04809_10.467	267404.0822	331613.69	204202.3025	621247.2349	910003.2956	210681.9306	498804.621	278077.1105	224134.2889	236444.6581	165601.4007	170550.1286	252764.3963	300510.6251	144971.1856	459094.389	249898.2998	172432.3122	427360.887	616844.0131	255723.8296	374904.6695	453236.7951	1186504.567
164.06141_0.993	1557822.764	394746.5114	737759.3929	254040.4503	267512.9364	445660.4984	103946.8728	109932.0812	97195.26894	79005.50962	162241.3607	69553.42643	807664.5348	1508793.543	785919.6313	347615.4518	82620.10854	2677201.022	795317.5457	618857.8677	2542593.523	427809.0659	3113259.164	1265459.249
164.06922_11.804	152738.2418	383620.4145	286517.9123	282148.5677	353450.8179	594597.6199	754297.3485	459323.0175	5142313.353	190491216.2	300234.3328	373228.5991	370785.4891	328646.5145	469547.7271	456990.4551	159257.7582	315831.468	499753.8135	879418.5856	469514.5705	21032246.05	529816.2323	1192727.908
164.08365_15.516	11245549.59	16834563.16	5400255.426	3789161.325	1684185.791	640840.9857	5017639.982	76404.4479	740295.4511	77474.45188	140348.7829	125338.1392	25986282.62	8592678.247	21068684.56	589384.7232	295505.288	11822405.64	1409304.98	5352703.537	904735.3548	7696793.15	617347.273	663509.3845
165.0457_1.417	268504651.2	242422871.9	126156672.3	4646432.383	2553520.022	4489803.469	2044594.212	2228956.204	2589340.453	2059021.821	4263045.772	4600945	182172086.1	245185688.5	175586528.8	127830957.4	58570166.6	246875156.8	2386569.682	44880673.14	56113076.23	84924328.44	88244583.37	58859837.65
165.04655_1.419	130074883.5	100418216	22540156.58	286295218.8	226904124.5	286295218.8	255075209.4	443680342.7	280022157.5	274739638.6	415526520.5	301722513.1	6675231.73	6784284.862	6544323.237	167524903.2	70352872.49	7813156.738	136379285.4	164596188.3	7472080.29	132110251.1	76038399.38	171557252.1
165.06506_32.842	539309.8622	520428.2101	1610708.585	589341.9365	620145.2308	721275.2208	494289.2418	488236.9649	558986.6353	737856.1932	651186.2391	658807.1681	738003.2645	1834532.412	586768.71	1379219.649	1771230.963	4661090.443	477659.0324	490524.5953	460983.2936	463186.8545	1965778.561	974495.2171
165.0658_1.265	1946026.52	3245202.282	1823969.253	4915686.15	8792106.636	6080047.157	6667370.235	10641079.22	6937258.712	10326633.2	6654482.812	4470318.51	1254595.786	2422889.949	1347623.437	5471553.738	3467392.801	1139011.919	5600082.227	3833871.41	7929535.945	8412283.079	12163463.87	12805880.11
165.07957_2.613	4192567417	1590014180	469912792.6	4566851333	5281507400	1833816462	4033294950	4751226304	4702319304	2950548601	3319035746	2189989715	413336.3788	2885800.073	1724027.637	251360533	1146870363	2228489.733	49715347.82	301713658.5	26764142.43	4084021005	3438447618	4190957044
165.07971_13.331	205151.8533	577594.0037	158866.4697	305326.9797	293220.2125	701503.1704	295986.3883	311505.9174	243889.98	296600.7019	884645.4457	358326.0425	135050.7653	15113.35706	12635.90697	267351.7193	1508218.26	12588.16676	266038.8658	3207791.099	204351.203	494626.0412	206862.3799	274326.0053
166.0273_19.758	3403021.698	3065219.013	374539.9382	2071639.854	2759992.478	2627460.925	1016305.385	2516363.142	2536948.654	2756928.477	2584357.571	1003013.956	462642.4683	522338.0049	462941.1805	3447736.199	4921659.04	516531.7674	3076907.438	532520.2225	596421.0754	702042.5903	3817161.525	4437524.785
166.04895_32.863	721700.6047	705882.6156	3325841.526	754502.435	835236.2932	717906.6107	851279.6997	754607.2344	774438.505	785085.5297	798113.6449	791571.6278	1271478.656	3702119.364	855876.0321	1369593.64	847566.7138	4907199.934	806907.8318	798165.5079	826120.6315	824818.3299	1070435.809	729297.3743
166.06375_12.479	68395.33769	132304.1358	66158.80168	278600.0722	358702.1417	74887.06011	279543.7586	335128.3806	226932.2229	188197.1425	201769.3262	236787.3567	65189.76002	367544.1318	68478.10301	384525.0536	397207.0813	69087.93921	73962.01292	310020.2764	335666.8753	344256.9403	300639.7145	269113.6873
168.02824_1.317	29233917.11	41054201.5	78160868.21	2258235.799	2477856.179	46317812.86	1992394.729	2208382.839	2198812.791	2053878.936	1938203.162	1653992.434	28863289.42	35451443.46	20960979.83	14018521.07	27473629.56	33888128.74	34040022.28	8123168.282	11494936.45	24568779.01	56822200.8	44789577.33
168.07938_12.404	562847.2305	179633.6389	109842.0056	155793.5324	1228451.876	1040582.457	246205.9665	1085520.05	714387.4633	347234.0416	130850.8167	184100.7692	112918.4641	470075.5966	69516.66858	387142.4814	130631.1527	65800.48109	1245150.355	405769.7953	336165.5278	474321.7025	417196.368	213362.1404
168.11569_13.836	378910.1977	997397.4931	454700.6556	368887.3256	379418.0349	388455.6831	400451.9126	340145.6143	75329.6116	405199.2254	316947.711	449731.9132	69408.30268	79840.66019	73948.65168	482627.4187	778474.3458	72821.56155	411103.483	436948.3041	396692.1812	192182.6569	446464.8236	70769.08076
169.08488_1.286	25314861.59	158471317	67990140.93	7489487.315	9973043.578	10515933.59	3803877.128	11872255.6	4197970.193	6202820.703	3700414.667	3052237.583	81228354.62	64086202.03	40773494.56	51701905.98	90521231.71	62631970.45	9993537.768	7025701.992	7648476.818	20165753.35	182749040.4	111387278.8
169.08578_1.027	2481809.05	2213280.14	7561170.91	7280032.67	10669833.56	10895958.44	12379472.32	15980482.12	13552835.94	9475359.063	15949882.93	13382208.45	480108.4042	256475.431	232162.2339	9995117.369	5412841.907	223903.4542	7785142.605	10598762.17	11164748.76	7507785.974	11374957.02	1677598.849
169.111_10.344	2103406.103	2815115.682	1089021.763	1411614.273	2645258.31	2743232.655	2713441.227	3195890.852	2937099.562	2165708.129	5474397.039	3715147.752	1336086.964	125156.5767	85760.77849	3795955.601	29635664.9	108124.4784	5264208.373	3727303.952	2747176.464	4564089.398	2420080.696	2932284.868
170.10622_1.298	2322838.748	2562635.271	4884751.197	20748569.69	12691548.24	17152160.91	16575871.76	27418841.46	23515383.96	16398173	12376939.47	9563380.518	12700391.86	2188000.79	2388441.04	12524264.86	9766170.381	2510696.92	13438564.29	14729051.77	17994551.51	19049128.1	8696358.196	18925350.69
170.13146_13.071	85235.41688	294300.3335	757415.8349	978613.1375	6143349.443	3137423.826	1013426.852	1971501.782	1455944.396	372852.7021	659229.7264	2368809.357	386516.1141	135231.4652	154706.3311	1037226.14	3374623.938	84195.74343	1800083.781	1204222.825	2227897.632	215527.1836	2790856.312	5203644.697
171.08932_9.318	8715919.41	1557423.037	7479259.687	99040.05059	101113.5145	217452.0547	97111.11682	99076.23607	97707.5826	99401.92068	93868.22458	90251.15421	4719296.64	9654373.754	6275458.535	10353425.68	7259595.094	35017359.09	6044093.846	466635.4859	4986860.459	10554771.7	17033902.37	20488920.23
171.09016_9.327	8726757.651	2339712.805	7479259.687	7409772.159	16778927.03	6697071.158	6922732.482	32204437.86	16462274.82	8954073.967	17086478.1	10132870.45	473269.3811	154842.57	117379.8776	10353425.68	7259595.094	120190.9791	6044093.846	6904381.473	5273250.233	10554771.7	17033902.37	20488920.23
171.12618_21.249	144617.1712	167511.9857	192818.6364	131548.6641	134299.4027	136688.118	158731.4511	119276.6226	172869.6802	116850.2307	140560.8888	132719.4147	226841.0294	142353.7382	119355.5929	144670.9595	6555632.054	145572.0939	118613.186	117629.5526	153975.4301	132065.3337	197189.4003	161250.5128
171.1626_17.045	2944470.51	3112432.004	2699896.096	4166543.195	3535578.217	3246599.003	3431159.567	3391262.682	3816167.739	3745519.267	5090640.496	3025995.927	3281487.23	3336988.313	3302796.349	3460536.376	13756524.84	3369322.742	3475983.588	3854523.119	4786577.516	5233548.366	4310182.079	3928631.695
173.10588_10.167	3583111.744	1078874.391	1361106.055	3959835.217	6123991.038	4514396.674	5055894.716	4416779.541	4018686.675	2948999.755	4373015.666	4571892.892	84687.9218	116229.6166	86526.97651	3535896.638	1737147.034	83723.07426	5291534.599	4833006.432	4530628.973	5116651.695	4364255.27	7234856.677
174.1122_1.048	71847190.39	183617763.2	223958403.6	199559646.7	144922077.6	177805050.2	106087879.5	242788998.7	99555291.43	202435443.5	176961271.7	239441255.3	209799899.5	258548925.8	136653863.6	362755399.6	75906910.63	75120364.24	128457379.1	178134782.7	241186679.9	199184724	215568486.4	66426066.89
175.05929_1.294	1055271.085	1992895.96	1266542.611	27612605.04	41996692.51	13552429.96	23153239.65	15988326.91	22638284.95	18834441.61	22404297.36	14976642.45	1479412.719	994013.8853	1085074.36	32235181.21	2894504.653	1140615.493	30438935.16	24361749.04	14166512.16	14483580.67	9885929.129	14255429.97
175.06308_12.234	69501704.62	28885186.09	48144839.73	2390823.352	870976.4565	906829.385	570410.472	110674.5754	1266565.643	59899865.09	647789.2439	358012.2693	25467272.55	4984584.223	26552941.66	36521330.81	7731034.295	44075102.27	23044769.71	17795987.84	23658862.79	32806847.28	28007906.07	22251874.06
175.09641_1.27	44759683.44	36769366.83	22994446.98	43555496.17	44348122.09	49985417.17	43865519.07	39739224.21	53774674.58	45478339.8	33408253.1	57006177.76	17346765.34	6684832.624	12275240.48	39515317.09	36396264.31	4347352.459	42518380.39	36798444.57	41575810.42	30512539.1	38478064.91	16202335.73
175.12122_1.242	237705193.1	158105733.8	85963495.57	175636227.3	140547216.7	174097030.8	55720135.17	144692861.9	85454938.19	89942987.11	87900104.47	222808721.7	241536987.5	118629050.3	170065924.9	189483524.2	31697052.21	208474636.6	29128387.31	141070443.2	176834251	207829335.2	159077147.6	36211506.65
176.05447_1.042	10020330.42	37719042.99	8347387.551	15411424.1	9903382.43	11282407.12	40628941	8513396.03	14062169.3	13291983.61	28034331.47	13079807.13	214940.5643	221995.8136	192424.2085	15680306.2	23135310.42	215852.867	13937612.09	21692693.35	29929537.24	21489257.31	13599398.33	30201236.48
179.0588_8.077	107177973.4	94095238.33	152890257.2	146364975.1	176188943	131281219.1	161983497.3	72114989.69	75652041.27	176784490.1	111411366.4	169561893.3	126586347.3	75641907.88	408583.1691	35045851.62	15555434.57	358589.1608	116750722.4	79507068.63	7885761.263	183746518.7	153884242.1	83745394.16
179.08135_32.624	500509.4582	525277.2317	921648.4208	5471103.162	9817549.185	6338545.336	10811319.46	2578412.21	5771716.575	1446159.561	3657392.965	8890053.786	1373621.587	932994.8728	570054.1761	32133591	3456358.339	811040.9285	371210.6415	348185.3367	325192.5109	394521.7908	17837508.03	1907749.082
179.09456_13.728	173302.8358	441063.0485	841955.5496	134083.1915	230478.7188	61208.31491	129980.3983	134629.2285	79336.71416	64789.45765	68045.99712	260531.0185	182897.5697	173773.2456	63851.28518	279846.9124	69272.37618	234483.5905	221018.6487	246803.2277	240136.5379	305954.2219	301055.4494	297655.2953
180.06533_32.632	650198.9483	767595.2404	1967643.04	3117957.46	7210003.707	5246027.276	5882975.302	1226790.37	1911159.653	1052921.78	3957275.023	13953596.09	1139933.486	1291133.559	741273.9592	48404375.05	6965146.163	1621481.807	475492.5122	451138.8879	447397.2471	1067999.338	30583488.58	3163163.946
180.07942_13.953	888324.0629	1042135.498	221026.3959	1354138.791	1317967.074	6888101.243	3564729.433	291134.1129	148524.1569	2213431.254	1329460.378	615176.6042	61351.95591	64964.12428	60697.49852	1804166.881	190758.9876	63436.84115	2856867.26	293859.0135	1365292.604	845009.1624	439846.6615	798348.892
180.11543_12.837	2769434.645	681024.8923	370391.0095	3048424.822	438251.0732	3217347.209	4093332.061	4325350.256	4346712.55	555519.6558	3877966.203	441754.7027	2738017.038	331640.8892	346133.8112	5233579.91	33958769.17	438929.368	405433.8761	5085295.962	412976.3012	420313.7487	222171.6922	5016231.339
180.15177_25.447	376976.7256	326537.6773	316763.1037	371281.0942	549941.3353	291476.3099	360604.1197	403012.016	468639.0523	1094974.656	2283032.253	366530.7311	537801.9441	592379.7287	399703.4054	1777479.435	47951017.69	547656.9688	694171.2282	1073367.348	1465434.406	12643685.37	328571.1285	305316.7746
181.07472_1.412	288514.3768	298066.1362	116156277.8	234592538.3	169647193	209458069.8	119457555.5	25538828.98	55290828.73	175062588.7	221509421.2	20934177.55	272298.7739	301988.6006	288153.8156	21864528.68	12525731.87	320201.8134	82472058.35	830449579.6	320273890.3	13144252.88	51486993.6	43316967.83
181.14713_23.064	132611.7946	136049.2258	126772.0703	126741.9898	119924.4029	126010.7008	126618.353	124359.5979	129291.7136	128378.1833	129952.3295	128157.8887	139940.5547	134874.4341	134868.0013	176813.0271	5150150.568	134139.7098	124965.6272	121191.8728	123305.602	187139.8331	132968.1905	128970.2377
182.08093_32.625	5389764.13	6589806.139	1411641.193	8685336.187	9311769.835	2329855.097	10654093.67	1465799.654	5847828.53	420344.2563	4573238.695	10884432.67	401506.8691	822898.6103	482506.6638	52058550.38	46831808.48	3720665.89	543244.74	545352.4569	371379.9563	2133769.948	33046474.12	3847482.555
182.09494_13.374	6094793.8	4738955.935	1822703.837	2581422.503	30390336.03	21353107.35	11374114.85	5157368.54	4815580.644	5198699.006	9254222.606	3000458.553	8944755.44	73346.80402	61046.02611	14549199.87	1879808.745	60081.33432	25083781.52	5253473.556	3401023.063	6398020.349	6206465.016	3435980.143
182.09501_14.522	1521168.054	3766367.598	24673097.8	22027604.77	186583442.3	128358199.3	44722939.38	30013998.84	19024827.28	20060696.48	30306014.41	16058235.35	1958718.246	258097.1925	88274.49375	25413719.36	42827885.03	83499.75839	54965636.2	9051741.189	34623566.32	5241149.69	36636318.71	38157388.77
182.09502_12.358	841479.6737	467996.2549	587549.8727	549221.2601	1122325.024	560993.3821	210970.5649	1805645.469	868760.4184	396158.3487	183880.3449	510647.3051	587300.9852	761599.0349	763365.7391	560064.4981	1200042.548	151288.2808	372485.3739	337013.0988	751598.2618	976481.0976	1485489.163	1662898.868
183.03026_16.457	49504858.58	23436265.93	465603.1178	72432611.7	16504772.67	1116010.911	27911922.5	376225.5548	4524455.154	7774426.205	208144.1775	2759583.309	171956.601	178316.7809	188644.5182	17381795.89	4634587.298	244645.0085	5319911.542	2845651.005	1078919.504	647522.7262	25600667.24	590028.5998
183.09041_10.235	392407.0442	398458.9469	289378.9397	87039.11791	321551.7543	79763.22721	340931.515	81842.59054	390624.1564	346409.0217	352552.476	364574.3642	248031.2934	103308.6073	73920.83627	78724.39539	345927.3137	76313.06097	437932.4516	75278.32556	81294.7152	337801.6582	490645.9161	602761.7659
184.001_32.852	29404584.08	32557614.44	35397775.19	47831167.3	43000317.1	47239914.37	37295128.9	43225123.26	45341705.39	42342145.46	34730436.47	47759939.91	4159269.25	3662505.502	2796614.987	36795207.08	32417863.91	3129686.284	36069013.05	32673522.48	36756047.44	37726440.54	14160944.96	39032120.3
184.12093_3.482	21495353.27	32378676.75	34074478.5	668782.2509	416337.5597	563396.2168	640693.1913	552483.9009	628029.4557	368379.7742	745348.976	385707.979	136038969.4	39491057.47	33461289.17	50924363.13	6115056.982	96965534.85	596018.4352	3601846.807	17663838.52	50410322.49	65325276.18	69801985.42
184.12195_3.542	15530003.23	36281527.54	37518329.51	19556524.6	62173099.04	26770440.76	20471432.45	90206770.68	53340697.68	30819814.16	50276566.92	24137504.41	1031343.918	2226081.736	1830571.037	33665498.49	8794960.674	287528.9554	56296634.51	41233017.01	26618733.18	50410322.49	67458188.39	49089439.23
185.08086_1.223	3861133.724	1129697.33	2106381.271	3101421.25	25645934.16	8463760.205	7494013.85	15309982.62	12224553.59	5628122.49	14874830.3	15445460.3	3552073.732	474439.6126	557976.4341	9771294.981	8509841.856	552732.519	9164977.026	7955158.387	7105725.731	9614496.499	15792915.29	22415695.37
185.10538_11.553	581768.2901	335703.5107	270511.6313	396108.5629	6816320.124	95784.54893	644965.4278	3377646.621	1305949.079	409812.3409	811377.6106	1340787.881	896183.0464	1723238.544	229801.7232	708902.2894	96848.16597	8777640.664	411151.9492	659056.3743	350327.6061	573631.1511	1269494.348	1149072.604
185.215_16.594	6783323.307	11858982.6	1981059.39	1634891.215	7733332.099	8903942.466	5105138.184	5774566.826	32729974.27	14740112.74	22524169.6	4596736.889	1238640.022	425941.2403	530561.8174	3101264.381	19007736.57	1520363.815	23745775.21	13428894.63	8978334.162	18602750.74	10407278.07	6084404.766
186.08008_11.18	1569252.085	4935118.945	462186.1889	13298045.28	6877066.283	3700741.467	13289313.27	16919744.39	8994550.619	8221551.009	21954932.57	17947274.83	504803.6946	232286.2871	306259.2031	1493081.809	846768.8594	101649.7205	11619811.73	4379829.614	6969199.632	2911062.356	93830.0906	1377083.343
187.0631_13.1	43703954.84	70685531.59	9496524.511	251517.1999	679894.2007	766776.0444	812262.4731	796922.7742	397183.3936	144368.2211	388319.6791	242943.4777	22355600.72	7104360.915	39982450.63	17141476.12	7056814.946	19878470.67	1879894.309	957915.6566	2840338.883	28528980.32	16046056.66	14696179.51
187.06359_5.201	22249767	63298374.47	5629247.317	13056242.91	20592735.17	31707524.85	66001906.98	14796088.44	9778077.286	83202095.82	13873733.12	8287074.401	9353963.359	14830053.46	19636758.73	15196585.31	1263358234	14738025.23	12449526.32	11397507.37	37687133.16	14675150.85	39976407.48	19931939.43
187.06388_13.715	5773447.236	1435488.9	4781133.474	6859028.866	7096639.212	2586457.652	2555164.967	2290618.962	1908804.574	3081080.645	1567881.789	2369595.277	380368.4534	99192.25139	69644.37693	395465.7479	11442899.76	70835.47018	569633.0597	706850.2363	468918.6057	32866601.2	4388147.397	1467637.819
187.06394_13.109	43703954.84	70685531.59	9115147.997	86561328.1	15473220.98	73735102.82	71494607.97	16729430.64	25820584.98	73789310.95	46248272.2	39036329.04	22355600.72	4885577.327	24254290.6	17141476.12	7056814.946	12740438.02	21551062.72	6213408.493	2986217.534	28528980.32	16046056.66	14696179.51
187.12137_10.344	3157672.534	3717326.56	1569737.041	1821522.406	3724368.776	4024176.954	3834832.512	4557811.34	4504761.478	3253988.815	7570069.374	5340838.791	1836640.521	8383065.866	1977863.894	5518827.16	43154626.27	1891521.573	7404290.43	5358788.28	4047074.047	6227897.423	3340414.762	4369035.707
188.06645_4.635	443002270.5	752738376.1	323131980	2436678.067	2040132.124	243656166.4	2805525.407	5382928.545	737374.527	1921415.151	630919.264	1830739.587	619929520.9	880711881.1	957291910.1	636481890.2	1453117.029	911146721.2	252776284.4	571517144.9	588777137.9	765343362.9	404125270	615045945.2
188.06928_5.432	1211350.675	367419.2991	479626.5381	880774.184	845249.6535	347533.6645	367065.2803	369387.4811	359630.0646	346089.9873	343372.0888	688678.0524	453003.2506	378055.76	379762.5815	839681.5752	493412.9737	363923.1876	372298.0687	567117.9141	789564.0734	363884.5336	1245474.519	3247027.396
189.04331_6.101	4069313.815	1709901.869	3079109.717	2667955.456	1121359.016	4623565.6	5006842.836	12308963.48	10644814.01	4043771.562	8587767.553	4614770.86	2220138.396	260098.5549	413332.0995	3081834.526	2427003.363	354060.0076	1807067.523	1788837.737	2912927.761	3288066.83	3526109.594	7772313.847
189.07953_13.53	258457723.8	387437033.8	84732045.95	491572490.9	175855202.8	422279337.9	340104116	51825207.66	210543864.7	542305305.4	356533164.7	296193770.7	207963472.7	185277.5371	196009.3666	161742666.6	70514439.71	190522.0304	214525532.9	76158269.79	19173406.27	212272423.6	150119105.5	105958628.8
191.05892_10.08	1883257.293	8265662.197	1736217.391	2867538.698	601766.9528	741372.9741	7210068.935	2066973.346	1805335.941	3125952.706	1288689.39	2000215.432	450420.8601	288567.7035	172206.9408	3818679.84	814451.8754	162496.4918	2739098.931	1239113.555	4601033.595	7729994.397	13083058.71	2340667.068
191.05908_10.309	35784961.19	12077107.53	13375413.67	7573921.456	39145961.73	24890358.67	20544013.75	39205663.05	44342350.6	24939702.32	50878262.73	33112378.91	30303470.69	26679120.89	14101245.05	18779629.31	8318599.29	40175503.59	32716893.8	19270095.34	27772415.63	51766296.76	26828210.12	20863041.54
191.15304_1.258	8137104.476	7157775.876	1659229.326	12267315.53	7153448.298	31091000.35	15444333.31	11239141.01	21242631.01	931267669.4	2413403.02	92542153.58	5387490.658	2985278.251	2618073.328	22625096.1	4322352.274	2861079.604	17143719.87	4371267.042	14291964.36	284160715.7	57245456.93	63881680.76
193.07447_10.475	3440391.745	7187156.003	2060441.887	17313179.83	10892444.7	6934305.204	16295329.81	4636282.977	16810595.73	13469050.79	30467368.02	33401631.7	10505943.19	25602074.4	3602802.914	2288771.756	1216617.962	71204364.41	15293960.95	9099440.499	11350265.29	7861448.625	120198.9727	4021717.075
194.06999_3.724	170705.461	170653.2579	160232.1774	328808.1469	394973.1021	146171.3191	658562.6759	170567.6123	513086.5762	256171.1986	183856.525	223538.5583	398434.7261	350871.2355	254402.7703	171746.9174	180187.929	276689.5166	485454.3121	160848.2503	267601.6744	158093.298	171639.025	171563.7449
195.16293_15.779	3837755.122	4645840.178	3915766.332	7483866.818	7040481.192	4892767.017	7461513.251	4823763.297	6558627.856	8510763.105	7411104.756	4509571.016	4794974.399	4980905.483	5225880.12	7710982.95	16652865.81	7090557.629	6716626.091	5757446.04	7500138.037	8965275.519	4245877.177	5219768.271
197.10439_12.434	180924.2246	68810.06509	388974.7776	167100.6799	131970.3804	68145.32291	76596.56827	164686.1772	71817.15866	182137.6763	173228.9107	66901.14493	394634.8442	317641.1435	937581.5121	1627016.265	1779954.008	76701.62998	88979.74759	67597.22291	339953.7575	68486.78852	2308728.146	2887781.428
198.09009_11.108	282213.4794	404480.6572	949053.5642	690891.7025	1160259.001	760359.5077	475691.9628	740600.9449	480296.2131	380184.3277	466854.6647	526659.3601	239025.1154	327319.4358	182301.8962	382976.4613	533797.3296	310489.8732	642419.6339	412084.7716	1483438.047	355612.0511	803452.8283	1723224.274
199.12137_12.858	5945592.175	2690318.392	1102874.906	369190.9594	11205758.14	4124027.224	214497.0597	1203331.28	5141273.492	141402.4321	1271149.688	4629133.751	5522542.613	8409301.541	3459044.929	5011436.224	1512027.519	5531753.903	2912959.663	2629638.613	1862196.4	3467615.883	2838549.604	5994646.734
199.12184_12.866	5945592.175	1681228.233	397474.2071	1020871.318	11205758.14	4124027.224	1252123.726	2872847.471	5141273.492	1161737.775	3571029.485	4629133.751	68643.80093	162206.0772	67706.40679	5011436.224	1513637.106	65830.296	4280010.829	2652969.349	1868571.492	3476247.502	2892425.192	5994646.734
199.19412_19.523	13316406.55	27978722.42	12192083.37	31885934.42	21984004.48	28865329.31	20793017.15	17000615.51	26666777.73	31636210.89	42302875.42	29385528.24	20736439.87	25015716.73	32742539.62	34771448.59	492112138.9	16558506.55	28457184.2	22840781.9	54301199.93	70583095.75	31228593.86	24054263.07
201.07971_4.707	13586690.72	8604977.597	16057116.48	34213389.34	75616671.27	18990860.6	9257471.566	23390339.38	31297564.51	25436767.45	22180823.83	20552094.87	430033.1572	2392232.394	605827.2296	15618904.1	522811.906	520731.1147	28543858.84	21741553.04	9449043.434	29723124.53	21885740.63	20109555.37
201.1373_11.047	404418.6585	104307.6924	344709.1727	1260095.341	6215811.158	1303083.929	1326501.578	12743340.19	1578644.256	927389.6337	1462841.231	1835928.47	424637.3607	187109.4367	165924.0307	1854409.83	1311632.165	92183.59121	2742658.86	979799.9096	2202518.877	1138836.188	21935314.03	2134008.029
202.10756_1.179	1794428.526	2426758.805	742593.2367	7758318.48	3812540.259	4061219.165	12147700.36	25464532.39	11943836.94	6999359.429	18014264.06	30806519.21	846168.9353	783104.7017	891084.3528	2019325.302	759014.3918	766323.7433	10105206.58	6803574.261	9762824.118	5112760.979	862607.0221	956132.572
202.14352_1.158	28564757.23	25341763.9	29279803.87	20394616.12	39483537.68	29672002.27	29378682.97	29100722.12	24299525.03	38054904.69	30076568.1	20893602.94	40238797.38	27015920.31	22615812.36	35186655.95	27725099.69	19770878.41	26278195	30963253.46	25751736.25	41700389.38	33547330.42	28000285.65
202.2165_1.01	1141984.83	1397182.691	972545.2	2398094.374	6082413.173	1713896.315	1778577.338	5235732.425	5035598.108	3645862.944	2158352.581	1954003.206	1649304.289	2624662.793	1610146.834	3474960.16	1949151.517	2279895.398	3705749.104	5943424.6	2974153.567	5597580.825	2357358.981	9123403.955
203.08007_35.012	14335001.25	13514994.36	4622143.023	15781458.61	11268849.99	13263750.6	8942679.777	9798901.422	15288496.23	8877419.237	10376654.56	8894953.113	3794255.156	11288093.23	222469.5238	11701722.79	4770431.551	237630.5168	13909749.28	9836747.238	7521172.094	9521868.654	13759428.98	12140152.23
203.11538_1.276	3215102637	3482291049	3663543837	15108861.73	18982466.67	34141642.37	7814446.884	10535417.06	13164652.57	9483267.445	31961363.17	13763348.44	3438723224	3517590933	4741836051	4723377641	2559243833	3751626046	25429616.28	3515726687	2058923370	2763869592	3258436052	5214341157
203.11641_1.274	3186874018	3462958138	3659973751	4371220081	6704301955	3771752586	4605280097	4500573528	3307554918	3204698351	4053913004	2331273288	28566936.98	23553702.12	14877587.64	4715167296	2551210699	6947060.394	3437389408	3506485533	3250604337	2758685951	3234626629	5190667194
203.11796_32.633	445844.3908	321023.753	363769.8567	4997309.161	10057948.16	9708617.383	9935656.882	855450.3847	5879787.469	763084.6374	3538742.838	13575873.31	433227.2743	333764.9229	348188.1081	14940550.28	10860645.73	4431104.847	774430.0609	2700068.995	467905.4615	2440618.09	4018350.806	5432414.622
203.12695_1.457	272894.5041	275069.9426	252258.372	266089.4191	270990.0359	231595.5098	235482.5981	263378.3846	259196.3055	229786.7196	214466.0418	253523.0457	235183.5315	266314.9086	220932.2345	234153.5339	149989.1773	299566.0214	274277.8003	217495.6422	213740.4246	276725.3851	230662.9984	254841.2085
204.07926_21.631	7484714.221	9055287.221	8947969.389	10615373.21	10439202.21	11729683.37	10231344.13	10310280.1	11663005.63	13821956.69	14559003.45	11092188.73	8904816.871	9452403.519	8036910.876	11236001.3	43666186.26	323518.6303	11893757.11	11509189.91	13275612.54	20886804.72	10310803.73	10762889.27
204.0905_4.661	8500121965	10950709386	9518450717	4107670689	15966736521	9902569741	14963596760	17947479954	15163486121	11047475785	10217949272	14245847022	5974335789	14083268.14	16517244.43	473258874.3	20892209.38	8294496779	11824840990	10452013752	10804806506	1340884401	8406573869	11125493136
204.09059_4.46	1655684111	2994021360	4100464739	2546832984	2306569841	2207836582	3340788453	2768719714	2648023188	3350145838	2484975987	314780757.1	552763.2498	852253.3734	784490.8734	2721475418	5427910.419	678214.831	13255771652	2501948273	2775392570	419576335.4	2129940258	1672316005
205.07463_11.261	13842877.28	8097483.155	10067101.54	23755920.47	11213559.04	14515933.84	20254614.41	11063621.39	10517967.32	34398293.2	12693587.64	21906532.92	5179078.414	9946407.27	205317.1826	13646344.78	4225554.748	185877.7693	27460570.36	8936448.755	15888672.31	17338619.02	54438373.6	23508503.17
205.88672_11.178	185396.2273	78373.40064	71948.12904	88676.54903	82316.07597	648453.4088	83812.54651	87175.08885	86858.21269	82338.44889	89295.57073	85306.01191	196997.2725	179823.1289	77299.94377	5150780.369	81432.63305	783144.4776	81956.76976	76250.99276	77976.23826	76680.83984	77251.97577	82761.71973
206.05879_12.599	938044.4037	179188.1739	503197.7615	219190.2707	1421053.613	407742.0901	365864.9826	1528522.966	907130.0987	380836.6613	650680.9123	298545.9428	1058706.982	305676.5145	69454.92215	805059.4718	525015.6293	70576.53525	502454.6488	631260.786	837647.7313	1009861.204	1360164.058	1168050.801
207.05411_8.553	1758691.419	6316783.162	4689150.722	1563532.766	135052.2609	649381.8948	5968824.286	942301.6228	2112573.575	4383134.279	3316473.937	2544043.07	1684218.66	359806.3089	137251.6078	6053767.279	985133.7883	135435.7839	2439570.712	797608.336	3990973.984	11033122.92	19169884.98	3206190.696
207.07568_32.885	374574.0145	471021.9635	7784554.658	528329.4819	558844.1066	485395.4166	564433.6104	549714.2278	526484.6319	1083955.647	579721.2969	611608.4455	2953173.74	4805373.307	598233.1061	824323.0606	2305266.452	6345914.066	608351.5453	1079691.03	565960.2186	813559.7448	2182825.223	1030440.943
207.09025_10.89	2433902.198	2214690.462	3822845.005	4438849.418	8061389.585	8137038.452	6423027.777	6451623.096	5839166.031	3743318.359	6391980.554	6928295.132	8904274.173	298306.1875	195377.3295	5757077.216	146434.0215	84488.34989	6830871.881	7991095.661	9706750.555	9206070.58	7710158.375	9536410.164
207.09053_11.385	207249.9637	85581.27793	197861.9041	357849.2385	655684.0104	254147.9497	198807.9636	434717.8249	113797.5774	208414.6455	92040.63148	293850.7451	124921.5031	174933.5012	79123.71509	84482.61411	580995.0049	84885.96762	188272.0701	82369.05541	302019.4186	307714.7063	93017.84753	275361.2841
208.0856_2.468	221983281.4	64273776.28	84949233.52	132642817.9	143688951.1	44981399.27	51650928.53	161387330.2	158124247.9	106068640.2	136026579.4	105570987.9	475395.4398	1232145.753	1354517.04	68172959.42	43148009.39	646310.1326	133295527.3	76864108.37	122911505.9	159750527.4	119410002.4	70438457.57
208.11068_13.496	7706122.126	2128987.382	5096121.46	2525290.625	23942398.4	25632831.84	9962556.352	13451840.2	8522422.296	5401068.029	8789085.411	3128972.599	13765996.96	88996.16111	90687.19933	15876347.17	2924037.98	91392.08532	36567017.41	5969012.924	7723062.59	9799465.872	9114629.754	6218720.63
208.14677_25.187	623477.7816	518277.0556	299605.1473	728972.1427	2065210.23	247995.9831	839027.0112	1136647.929	1033777.506	3407693.978	7616263.184	433736.9563	693117.9627	701071.2609	437984.271	5949952.227	188142683.2	358466.1423	4464158.228	8689638.025	6321007.552	31737981.91	300326.4248	269376.3282
209.06946_2.413	59209917.94	16916956.87	28412100.92	31888554.71	43629580.52	11007392.75	16031589.68	60297430.97	54912090.9	31783323.72	38470612.67	30500726.51	2995280.638	5341185.301	20529569.03	20546693.72	15658035.05	2277757.771	41039158.88	26709100.63	38228914.02	50575073.65	35609622.14	21074604.78
209.06967_3.398	869842.8021	248846.7305	453957.1743	277906.4359	219870.2266	220942.6906	1066536.083	243633.8487	959649.5757	227525.5366	512892.1445	1551967.272	693749.8222	371035.2174	1273979.146	253367.7272	241104.8528	233266.3326	234428.7208	998537.731	229741.2299	411964.3552	532050.0834	1026290.394
210.10493_13.954	79641.31079	81716.33479	74655.6813	89268.72084	76435.87479	83026.96055	91930.43396	129901.017	83626.24444	84066.09556	85929.49896	1363053.939	77371.08533	84951.43373	180055.4169	1147793.022	4444505.2	545820.6874	86173.63027	3670409.049	76242.08378	52295496.82	85921.02316	8591400.36
210.12596_18.011	6512470.874	5387302.714	1768517.055	2190937.119	7186310.449	8105579.292	1213737.498	2039722.074	2466446.943	2720756.651	3308224.104	2162932.537	5193318.878	6760690.652	4903830.124	8840708.034	2891216.248	4714698.708	4714918.553	3151291.345	2154829.132	4718562.439	1934851.644	4996452.435
210.1624_25.446	628612.5518	897933.3299	741520.007	2192675.57	6144857.65	2308683.356	2667921.135	2607929.237	3508473.233	11169238.7	19792113.48	4437024.164	649109.6882	721864.7352	784818.7518	17053431.23	362057800.4	654678.5547	7918326.015	12106153.99	13724271.75	97916314.8	2549301.834	878817.4973
210.16278_15.833	300842700.1	321786229.1	311604722	300949627	297434298.1	374285913.2	373314478.6	389052198.8	363393868.7	437396201.3	406532703.8	465429137.7	259037670	18292181.31	19139079.05	405259884	643366792.7	17822072.99	258361003.6	323173086.8	331119655	581223914.9	516220726	555912017.4
211.15803_13.695	5356992.247	6418473.045	4927727.312	5755297.534	4901286.348	4526841.626	2914801.344	7618405.315	7847031.498	6604766.132	6660032.792	7052115.523	5006128.729	78710.45576	68134.87056	8367583.467	7521097.697	71273.38803	6287432.053	8144104.425	5320518.81	5693588.812	6323796.171	6644981.498
212.12067_15.854	444043.3269	435653.3762	386726.3247	501382.4968	398204.7355	440595.6639	370246.8946	476073.7456	433271.8016	395305.5926	422869.3608	468083.4176	366973.3355	363687.3746	407466.1034	459543.1223	335677.0772	420438.8959	423905.6816	501284.9117	525603.506	10422759.78	402516.7768	399150.0194
213.08312_16.19	1882610.175	3016566.951	1724415.375	5729677.309	4310291.155	5127474.56	6452241.909	3234114.285	5296733.798	6225051.465	7016181.742	5753172.2	315639.037	221794.324	233762.7746	2947770.206	13028424.81	175914.2848	3616038.332	2249203.821	5151072.523	7532046.845	2161100.099	2159174.046
215.18934_13.895	1452274.846	2265018.802	865278.9261	6335028.356	9021912.955	13631961.66	11155263.52	9486578.443	12061951.94	16967060.87	13000737.12	15594556.28	1548445.043	1455171.91	1519501.385	19386434.46	28442669.74	807445.1585	5874710.578	13888732.19	12838667.7	41135743.48	30159572.99	36123996.53
217.13231_1.53	105800975	85659767.76	39347982.9	100518936.7	136962041	33826882.11	130279043.4	223155584.1	57241410.74	318960998	48146631.82	109585175.8	2345776.641	2846357.661	2794110.084	65972544.18	85848674.05	2695251.123	18106685.53	11435935.81	54499634.09	320840547.5	122727561.7	7913143.484
218.16775_20.765	8952744.688	8058819.518	10926032.14	10028717.02	10064141.07	9330072.372	10540024.34	9328756.111	10736014.25	10661776.45	10444053.58	9067642.61	9755607.806	9483741.702	314421.4822	10894446.1	11457004.62	273610.8856	10338084.96	11242599.67	9351274.789	9513288.109	9201979.458	11414105.51
218.16775_21.156	13897425.75	14613827.58	15793276.42	9094131.705	14683012.2	14959947.78	13357540.35	12337164.47	11093763.3	12333786.04	12198948.53	10296179.24	14395151.6	662128.861	158012.8066	17761886.49	19030962.34	1085776.316	17703097.82	15370392.03	16401086.04	16623535.85	14710087.29	15212769.3
218.18877_19.196	17635188.76	19652281.74	19015169.86	16087862.36	18938585.74	16991301.29	16923532.87	13674751.17	15376524.87	14472987.21	15598511.37	16992936.71	18730580.65	17114330.86	16781955.54	28375634.43	37755650.7	18795629.38	26134293.65	24380630.08	23174381.1	24033773.74	24056202	23402331.76
219.11101_2.316	295574671.3	149594610.1	1170595.657	80694320.09	143295155.4	15131838.56	158855080.9	1276274.349	8270415.431	1932457.888	4134236.832	1159394.517	254846716.9	181204232.7	149976199.6	111868333.6	672995.6875	232963358.4	225397927.5	162245416.5	191666833.1	1148668.515	118820652.4	16491862.49
219.11169_2.26	42557802.23	22849713.89	1200664.782	81882660.46	2002525.63	32846107.89	1198267.387	1334514.754	199613712.1	2740482.31	195848806.4	1106111.095	806365.3483	941227.9732	803122.7527	102508255.6	529526.2007	1201865.437	225397927.5	156771024.2	181060941.2	1524290.268	120678883.8	4741253.919
219.13003_12.08	5206348.983	1796752.214	2477887.223	1187034.354	11845079.14	6287312.228	2483099.728	9057726.487	8502730.537	1786819.808	3579929.799	1746518.647	10095292.23	375295.293	4776974.258	4893870.127	3713669.651	63697.37793	3458779.417	3353960.826	4740760.294	5824119.036	6842868.815	9212235.913
220.07428_13.341	5003538.331	1340702.98	2478350.524	2206694.219	4485265.792	4024358.964	3980745.721	5776980.698	4951760.309	2902827.752	3285137.932	1813605.092	5618678.885	75871.89615	62298.63565	2492289.101	2063901.057	60443.6203	4066722.391	2682664.435	2988441.532	4942117.25	7844541.857	5691924.423
220.08544_4.656	75181661.53	84802089.46	44295779.11	88388875.82	97648464.59	65029880.42	136629937.8	105266942.7	100925024.8	112034092.8	100611963.9	67500302.41	72556309.26	92060001.29	101585687.9	93556594.39	1187196.103	76380249.11	94351024.05	90806878.99	67547536.16	105986613.1	86247081.79	85432522.39
220.14612_16.84	8241477.052	5503590.12	6170331.551	105565.1635	16818533.34	118961.2084	143721.7084	95871.76571	95853.18136	119150.8858	130070.6071	119639.042	1042074.434	89104.21085	500795.3578	848833.8914	499333.1003	36069049.46	112814.8954	93656.78831	6824744.524	11076222.55	2985976.952	1140094.942
222.08848_13.21	4676168.825	1219429.057	1605540.762	59434.74398	55425.04112	57473.32575	61534.05442	60579.6433	60393.85163	59754.96637	59860.31702	57467.73512	4786906.786	77466.34699	2498923.422	2169660.205	1039679.668	52376.32253	753044.991	54827.11616	53085.41957	58692.42367	56959.22941	2616941.189
222.08979_21.532	8001717.036	4403996.696	2549664.589	11492566.41	5390437.704	4773851.859	11300123.31	11382767.7	4050537.711	5462999.292	6702014.526	12427913.52	9690066.438	10190108	4164615.401	12537205.34	40950438.51	1431923.913	5282134.928	12593838.52	14831903.95	24348620.94	11734388.78	5735579.874
222.09017_8.492	124458.7602	146529.1453	269781.7977	105824.9271	99476.60085	299860.4878	99696.72279	104952.0961	250413.1252	100920.8973	169021.3136	566533.7662	671647.2007	105825.2111	104002.2205	3806228.623	123962.9453	102195.7984	542432.1174	97868.51351	202697.5923	398647.4047	1176505.816	546573.784
224.08339_13.159	69740.60286	78574.46818	63898.66169	76356.19386	69976.7885	73947.89607	85523.09323	73852.87317	75970.75706	73598.98217	78972.33587	884705.3637	126404.4833	95600.14568	69642.06601	141919.6939	591988.0405	2440547.712	118818.3321	119850.5991	1320750.782	3736854.794	109219.0098	983411.2733
224.10581_12.017	518540.0593	183137.2358	153207.5441	365406.4749	1130825.106	810738.3291	437765.8351	680626.2187	364872.0776	261445.4492	333743.1842	235202.076	212216.4681	580455.1338	137319.232	690336.7972	353902.1617	134571.3462	1045251.68	498964.4723	638397.053	582123.4228	658616.8319	773562.5169
226.09944_13.946	63160.71953	61174.59869	59206.79232	66330.16892	60618.6011	80278.4626	70689.98034	65147.75984	66321.03011	65146.48127	68147.66018	60922.39529	61360.28365	64972.94233	60705.73743	317912.4009	663065.0652	667867.2186	68341.27212	5066889.404	66771.35356	8562756.281	62745.18832	14110562.97
226.12049_11.688	147716.567	294507.2045	207497.8839	1390503.821	487745.1955	170724.3191	83565.97303	86883.06118	155833.2536	93275.72034	339499.9232	220394.3518	375080.4562	442999.7572	136235.6011	571510.7685	149062.756	78253.95879	87452.81015	128146.1628	397636.4769	306659.2066	191296.2533	269917.4484
226.12119_13.373	8937219.938	6516214.638	3661279.858	4071748.221	42005464.89	29161787.31	14685756.2	6984609.289	6051639.64	7594178.708	13784853.06	4007959.99	9199189.106	147840.5403	6199594.967	21570238.69	2573473.636	155315.7363	32510978.01	7207545.731	4710945.461	8451827.571	7271412.223	5476480.27
227.09026_1.212	618037388.8	497526431.9	490112979.6	150744819.1	231952291.9	131104181.9	30202165.04	27957436.23	60140460.01	45153844.17	70335539.49	19499331.79	592813010.4	410032592.4	530606113.5	738825966.2	400046600.5	511322364.3	128221333.1	565866086.3	421994627.2	626401581.8	720082997	1002596376
227.18905_15.828	290987090.9	301776469.7	286493236.5	302185486.5	296478193	378249888	382629193.3	392643365.3	362205011.1	443245158.5	405095776.4	463129386.4	246828863.3	292148815.8	335290078	416440545.2	636510414.9	318689482.8	259003605.8	321336243.1	329481949	589541448.7	526962259.4	577988334
227.22562_24.882	5645658.732	15311884.78	3266216.682	16129986.94	17841870.31	21177399.43	13149302.64	8462003.5	13983437.8	21818806.26	21667502.04	19460884.94	5333149.472	10423487.75	4415446.826	10431395.34	215626354.4	3073429.583	21815023.82	16592321.01	20545365.16	75477431.87	30642733.42	15102586.68
228.14818_1.297	83780239.01	110374370	71784403.24	77913475.98	110051652.9	194914347.8	87186112.58	126896619	130620371.4	79811210.31	76031115.63	144358009.4	37930599.83	3985958.062	1265831.543	91989346.13	47856464.3	1330624.999	137442405.4	75114551.97	157038701.1	86361445.55	178916730.2	274160792.5
228.17325_15.822	8514559.228	8141742.966	8169630.615	10085050.9	10696081.32	11361893.85	13268966.3	14041583.26	13433534.74	14379522.38	11744847.45	13678177.08	7583083.55	3557278.521	3291498.868	12700710.46	27729369.28	3513508.33	7165114.119	9766047.383	9354673.253	18502599.15	16307190.78	18078958.2
229.16814_13.709	8152292.239	9923710.731	7919591.764	8596301.849	7818411.803	6112047.947	3390091.405	10277501.39	12585587.54	7453318.556	8222160.372	7286441.493	7835156.706	7079381.648	7475723.823	13272049.42	10516306.88	8937260.277	10321560.1	12877977.8	8840351.066	9324851.322	10153721.3	10686215.7
230.09509_11.425	81047.00695	80398.84608	80249.51716	89656.30855	82198.53006	257219.2199	88798.15469	87007.73036	91571.72101	93848.40363	102589.9748	6702721.359	4766885.923	4194056.852	3044061.552	18176312.98	1870780.899	10412715.75	5052064.157	2755348.186	9380213.153	2039241.874	15852246.77	6760226.617
231.11169_8.471	115933.5778	119446.4921	157241.5714	111595.592	114707.9955	385148.9323	104871.3605	957007.8504	221133.7839	107712.8033	100806.2845	247690.2117	191222.5495	107293.4842	138079.975	437009.3595	564180.0172	124024.0969	104070.9492	100897.8524	122176.0076	381393.4389	109017.0481	583346.0823
231.13698_4.886	84371158.69	220274.9806	174696.1172	266361.8908	193892.9057	199464.5059	411254.6884	394042.1347	371703.5509	354312.5073	350561.657	282093.771	298793.8244	64739057.85	321640.7067	227359.5074	189764.7538	375307.0909	214424.1621	206228.1718	184184.3278	271195.724	231338.4664	260320.9772
231.14673_3.632	127788312.9	144697199	135260876.5	22060306.23	5029850.856	142188276.3	536899.4441	3632627.222	224723.5387	36288542.46	213643.5236	201856.2221	188172377.5	153620763	305921558	255609428.3	31806762.47	98159822.61	142684042.8	94892512.96	148993736	103885302.6	215188972.9	373393787
232.08558_10.636	60224139.69	11888110.75	37974969.07	33991118.03	24134455.77	23460945.16	31892599.48	9546888.729	20053470.33	40711536.78	15183024.02	23440810.94	3068156.986	1405637.563	1280641.34	17811520.19	9653654.849	644892.7547	14325112.84	6187395.748	15598753.14	30118392.99	31539065.14	20965616.1
232.08574_11.181	9437552.31	30328111.13	496324.245	80798926.58	46919011.98	21730482.44	84633003.11	114176060.4	56291619.91	51121866.32	135626491.4	108861530.7	265472.3801	1969607.104	191041.2711	9441857.134	5414674.682	206833.8756	75182450.04	29588687.58	44993698.57	22253130.27	605887.3755	9471257.92
232.14739_16.086	4921713.639	15106290.36	681260.9464	11139685.82	29524348.91	7084567.691	10346773.45	1891489.872	3242997.89	3696157.07	5305186.924	6651922.606	411898.9603	406422.7814	391578.4426	14986666.32	6289382.651	450924.45	9654747.157	9937383.996	4784654.008	7451488.43	12824606.72	7962211.118
234.16274_20.359	3205039.471	4573917.798	4235243.584	8778609.466	10109655.73	14074473.59	7445799.826	10028485.19	13781668.67	10647485.35	10652776.03	10374892.02	6920281.157	968316.8166	807948.3267	15716152.95	35091923.76	4696899.306	10602773.6	15754538.84	23181956.46	14616209.47	12519175.21	10196068.75
236.08046_4.654	38676626.48	42171302.09	9391922.603	66104642.44	62605773.69	51375692.81	88556268.88	73284092.51	62318911.53	63099312.31	60707588.69	38840229.39	2238965.107	1210782.766	1385784.391	74629151.72	574446.5358	2342150.856	70458164.22	60651594.33	62046220.87	56614076.43	44380060.81	60318899.52
238.13265_11.471	2469269.178	4256443.804	1874015.225	3943554.586	458202.6033	3056812.243	4745501.812	92264.68917	366396.0765	2575868.443	272001.613	2813744.667	240780.7172	351791.4814	2594161.418	1230183.704	112850.6495	243032.3769	6163195.569	4434583.105	6904353.807	4277913.21	4688598.752	13232717.78
240.07962_9.984	79021.59874	72972.54051	70370.24733	81324.14586	72243.32287	75443.90631	93640.47629	88244.31183	78413.24281	76771.46829	74542.99393	726575.3319	76004.57776	205018.7405	81697.47818	368311.6092	89021.57373	71109.38608	1085288.39	80100.0093	771249.6512	82644.95271	499018.9956	1240152.935
240.13679_14.217	3506781.583	4796263.879	296043.4188	1599197.736	9096171.238	1861794.416	1896375.064	4926236.556	4287150.567	1801252.037	3828824.074	4009793.323	365428.4666	7179326.543	199952.23	4053830.862	2694188.698	214582.6832	2323797.745	2255379.589	3031402.543	6236311.767	3186168.376	3312890.744
241.14349_10.143	198610.3558	130505.6883	112583.9466	134315.1304	3657029.441	1086510.16	642342.6892	13381786.04	1734886.576	333554.8912	2134736.434	734019.9565	87647.53975	92592.64116	78301.8826	1268432.464	807663.3504	74231.94373	2049647.171	914736.986	1174299.865	906106.4474	9434479.36	5289708.292
241.16854_10.79	225406.0682	699490.6256	237810.9159	1401183.587	2181584.009	1972475.136	3183585.222	2229222.941	968045.0198	676535.9427	1157663.455	1645875.656	147136.3533	147664.4665	123406.9455	1655319.637	1518634.773	94551.83681	2919914.541	1283017.411	1313433.776	2547782.278	21175857.37	6670888.779
242.03102_32.93	2379964.701	537851.5708	372739.5218	2332636.433	5601311.888	1126768.659	23261608.73	1523501.57	20532865.05	1847709.444	18947352.23	23356509.37	345846.7	394726.1193	330795.0916	1502032.768	15178515.05	477846.2635	14347700.95	2481341.224	1429831.77	16099841.78	15770133.67	10910156.1
242.09481_11.894	33332935.96	17697332.12	6152180.549	13902421.23	14602998.16	11728819.6	20345724.26	4872542.287	13642922.11	13048420.52	14038251.53	7831668.417	8884550.244	2438432.986	15005399.81	7474169.708	1396774.7	8848730.337	11244130.95	3888108.121	5783391.464	33096236.16	3558897.786	2984561.928
243.08533_1.184	84114740.89	51608482.81	39850878.07	28575338.56	68326756.62	4579921.18	26552880.49	49912601.69	60481869.24	25998589.97	4891060.667	4528992.62	66854527.39	49136527.58	30805445.37	49711531.82	39281254.26	64220540.01	14350921.89	32657379.11	27350219.16	42850496.51	80071105.68	88655468.31
243.14769_11.628	102970.973	88674.69857	1162933.884	619542.7201	10434012.17	3793597.593	1135972.496	6302966.253	2124851.86	337534.7105	1229528.139	4875636.69	413174.8886	295771.0115	686241.2766	1169749.918	5077405.992	547898.8724	3001437.459	1299915.053	2050819.626	806228.6468	15686557.99	8143088.47
243.18395_14.654	78101842.42	81267620.27	70788110.81	84143941.29	102554657.5	101720775.7	151776333.8	121330287	124254658	136467179.3	124261360.8	129691017.9	70459180.71	73461658.56	67329389.85	159027498.3	92918050.59	89205891.69	107593761.1	170590480.7	101295773.3	173592741.1	149794787.5	193278686.5
244.0859_11.803	1874507.531	730784.8795	1000385.071	2648582.949	1412420.102	3087696.4	4288392.402	437252.6133	1678415.882	2653463.124	2783474.722	3074616.009	196618.7943	420073.4939	138969.2889	646373.8017	843880.7975	66651.71048	1351197.535	219294.7181	197692.2719	1479716.742	1433863.946	1532738.465
244.10992_15.078	6476934.483	9770974.862	2605062.542	7713150.798	8423634.795	4207006.086	9024562.516	76666.71286	156867.5115	67894.40411	4754551.617	68751.84419	22870725.94	3906895.247	6545191.524	8952875.677	8932461.957	3495441.358	14528764.05	912815.7004	8710878.002	7544305.613	9176194.281	6458854.183
244.16791_25.45	106535.2557	100102.1914	97646.14292	89196.07262	166769.5856	85817.08936	85349.5992	106910.2356	114800.4553	226646.6189	348671.0225	114870.336	165784.0982	182608.3751	123213.5163	265456.5172	10215288.78	168822.0314	97532.56717	165619.0361	152821.6886	2294589.484	101286.1126	94117.67048
245.16258_8.427	51376637.99	160525684.5	60870799.1	160761703.9	75558602.84	122819818.7	173863.3169	147088575.5	468700.8616	79268222.58	131920827.6	813402.7187	135868030	91185453.02	78782274.92	87529071.07	56063414.12	138649242.3	163229.447	45433110.01	55869462.62	133656988.1	74510237.74	149492688.6
246.10001_11.482	5813296.768	9192262.122	5397289.758	562216.532	82306.5264	18193446.04	732572.3	15132410.16	1606974.281	385719.8296	12183618.99	181565.9308	13947563.17	11534929.48	15804980.89	15247891	2475236.801	20977574.47	668266.5644	7261218.61	27981916.59	21095871.1	23935312.34	12557497.06
246.10142_11.409	5813296.768	9192262.122	5397289.758	8241496.184	15277143.03	17174577.14	22064032.1	15126430.94	11477858.42	6863165.172	12010593.71	13257573.83	13846531.35	874567.8054	875826.395	15247891	2475236.801	116041.9548	24243831.07	7183866.802	27981916.59	21095871.1	23935312.34	12557497.06
246.12111_2.969	38688082.9	11530694.93	6176928.522	149102.0993	136943.5217	135443.19	152673.8353	149997.6805	151193.8714	145539.99	138333.2675	127032.1452	2668106.915	135203878.3	2301330.141	3429387.138	1881285.837	44389567.5	147481.232	145134.0563	323740.1939	1024101.413	4474053.933	732844.7222
246.12642_14.905	2716123.668	1077019.072	514282.8176	4867617.422	11757034.49	1507744.968	8255486.846	824951.4161	1183524.372	901318.6865	1689094.237	1994009.451	7304889.811	266008.1176	269587.2097	6225186.731	781028.8301	111090.4051	5093990.366	3503865.272	5419892.566	3563380.784	5607898.538	2149536.709
247.08559_8.805	7423606.588	964742.0288	896165.2238	6658432.028	5430773.21	12780431.03	7956586.142	2934668.32	2162296.549	3152222.677	708172.248	3754330.177	416767.7259	241469.8612	276025.5456	1250222.168	2705390.836	201175.8363	2005656.076	2153032.062	2440126.863	3573862.688	1756804.137	10591457.98
248.14217_15.719	1709472.312	2912912.761	473501.3932	3063490.657	7890461.293	770659.8782	4751444.814	251168.5227	373278.9307	300313.1391	740072.9711	1334273.998	898335.3361	295127.7101	306136.5383	5609407.807	1140544.571	283287.1869	3650002.391	2008706.954	2402139.028	3366990.221	4210396.176	1184011.858
249.11203_18.151	9172956.085	6791301.844	11256046.99	4771270.127	5402121.52	4471094.848	5655844.418	5359617.827	5463904.968	4490804.271	5091992.083	6062284.791	8987308.601	10402395.16	92142.38161	8590089.856	10802483.01	96713.42386	11175970.46	8848946.394	11051898.93	6863434.823	7086758.923	10729317.13
250.09573_10.325	318149931.4	149915211.4	159371662.6	79050865.97	365076437.7	218132729	163977462.5	291056972.3	333948630.6	237439179.9	488840638.9	304088071.9	360075726.5	307053504	167102307.1	217421809.4	134957694	551107843.1	288971815.1	200073151.7	258093692.4	512992493.7	277713811.8	208000025.4
250.12155_12.047	966719.4527	71666.82132	206033.0562	721139.7036	2320234.641	966429.4105	735962.2914	752437.8505	700668.5949	538306.164	568079.6175	548789.9339	810527.0871	301381.9782	240312.5077	1315079.03	923573.443	68064.44232	1714575.304	781257.6994	1286674.145	1590137.969	2044192.242	1964790.543
250.15721_15.311	18115560.55	62040425.25	14006056.79	15784468.53	17861690.71	25597747	12613136.49	8960783.212	11820246.63	7836677.112	21303725.26	10065089.96	47764666.77	6369398.745	14114780.59	21007913.94	18365528.51	5015519.816	28291916.59	10041029.47	18355855.25	26142663.86	20683838.06	19059692.4
250.17888_11.36	13583100.52	13083224.43	1499798.137	11562441.61	11307553.81	13443483.32	13444845.41	15096264.63	13258234.91	6793844.759	13899849.31	8883175.803	758439.383	694953.9902	244568.43	16075546.68	21531975.59	241955.3581	18851550.26	10612490.27	20010978.64	15225537.85	19213798.16	15400208.27
252.10088_11.437	277496.2868	152075.4746	112031.2933	164049.5735	216549.472	168733.0668	110757.1627	244053.0186	146120.2044	76838.68801	209214.3821	111186.5704	75036.72559	130811.7468	70731.38592	326829.3344	79830.14507	81178.43512	184708.7735	103501.7051	287342.8342	459031.5061	829177.1274	629275.083
254.05828_12.957	8077033.339	23759995.15	4234949.196	5341005.944	89031.41653	3499370.825	8329377.989	2216655.871	1289036.968	4611421.845	1211982.823	1974070.775	468152.0154	876993.6879	12706422.44	2026370.249	551137.2653	763265.852	4223344.046	2363160.247	8852599.733	12064119.87	29818239.36	20962510.37
254.05885_11.511	883555.2946	1988586.595	306659.0612	1985113.97	96262.80378	790858.1739	3560746.676	896101.5646	442161.1744	2085273.482	1093304.206	478275.2583	234051.2899	288463.4022	96554.58392	627209.6646	105686.9346	105890.0217	1660353.972	933262.8545	6238066.575	3385991.334	495537.5913	2090053.545
254.11623_14.184	17300858.96	7221657.367	7139281.552	8775032.493	16393560.69	4722430.031	6062850.267	14443612.64	10232735.69	6942837.675	5451596.987	6464028.837	5023929.563	327555.6343	499006.2689	7443677.42	5042796.339	297295.8467	9836282.587	9836365.451	8993696.523	18769403.24	18607646.9	11260108.14
254.22533_19.735	8195706.494	1462967.53	276646.5124	697071.1196	11611533.15	4331011.289	1578647.021	5322435.681	4604025.246	2559859.1	1651829.751	942356.6822	324470.8529	339828.5237	353792.6877	4427795.538	3320702.593	356364.4891	1353576.604	1010919.796	1356305.289	3376436.491	5316237.184	8979077.964
255.25669_24.115	59553057.09	77536776.06	45211383.77	72512887.41	48690941.51	76078260.99	41365869.24	54064661.5	56267101.87	62587321.99	93657585.29	81218748.75	56342288.22	83699867.19	82448607.04	75422372.99	1690334131	58665901.36	52509905.18	43519632.75	108926600.7	146899976	65169817.37	50957786.49
256.14115_1.142	777982.0179	3709522.593	695721.896	208992089.6	233261847.9	275271841.4	234852832.2	338038413.1	410778610.2	261936708.6	331608727.3	393391845.3	845653.5313	1948362.479	1585999.227	287119928.4	91962947.09	1234463.655	280479298.5	421068158.3	323318612.9	274994850.9	325192309.3	180991726.9
257.10384_1.06	112276784.6	76452102.39	87690208.49	119419617.2	64784600.9	138630196	131217280.6	77176189.99	134025451.4	87628343.12	82037416.55	106097690.5	1607700.112	1138503.59	561003.4378	97296735.03	75059522.54	939780.0906	97047058.99	47361360.89	94712450.97	70195296.41	116748913.8	88007327.9
258.08982_12.926	2531744.781	5660012.76	2039805.8	2290464.255	1175704.117	1813728.771	2823133.785	1534090.015	2177286.461	1214033.338	2984832.303	2132898.002	3014411.608	2764126.577	2681064.984	1349499.767	784570.6709	1733465.588	4708745.516	279221.9212	9672391.932	25674413.29	1079872.361	1131468.322
259.17917_11.057	52064068.55	36844655.16	59183698.27	64733735.6	116221480.7	68433062.65	34508884.69	55471873.95	60443081.78	26551860.82	37191889.96	22719845.2	51748155.25	68008832.43	38959955.22	81142395.35	65836209.68	40889588.13	87703751.28	41524694.2	102308942.9	45069385.32	41995211.08	95339945.13
260.09191_1.613	539263.1995	607336.6408	742849.6742	1165414.631	578940.8713	872746.6826	1098496.508	584274.0467	682607.07	477547.4108	1396024.07	507915.3706	570411.2341	508779.8521	796280.3931	479241.5054	275822.0861	545839.4981	1095799.055	531691.8047	435669.9407	583185.9904	803577.6273	452187.3469
260.12694_10.443	13925541.98	2638535.408	2766629.197	1627521.585	19436806.33	8060793.879	7732310.993	9800943.14	7407071.127	1732587.5	2061792.3	3120523.876	7357307.396	354900.8295	260585.2149	8069442.922	3347764.716	263054.9204	6423847.733	8344127.653	10976807.56	7084495.405	7218562.925	35767709.46
260.13695_5.763	56767935.6	61208477.42	37806495.31	320264.721	60410417.79	2805628.326	214624.2046	4355232.996	336416.1531	3693731.755	514305.045	442129.026	46167761.9	55890794.26	47317879.75	43322589.68	266308.3852	67655631.02	667778.0626	32098638.22	34401076	46079644.34	72304831.99	60979023.61
261.13733_20.987	1777630.725	2265720.579	2071788.363	14354505.72	12087408.4	11516762.81	6636390.294	8773210.106	18597497.75	15806909.68	14257652.61	14098222.86	2259856.584	1579808.94	2736339.826	23443827.45	166189789.3	1792905.962	11451700.93	35116790.28	75143824.32	56725501.61	14181588.97	20216015.23
261.1579_1.832	28585007.11	17432733.16	39341460.36	25000800.11	46105576.17	30118627.3	16685784.35	45411298.56	36313750.65	18217156.95	32387315.06	43434290.3	15275335.23	1221972.559	282042.6055	13476958.14	14656656.84	293451.0026	28327055.71	23786946.62	25374064.31	25708189.21	23764750.56	20268601.98
262.12164_12.489	449046.8375	206977.4087	66291.96387	5544512.326	812946.0606	80381.13738	2041879.431	976934.3263	1774774.422	2116432.826	656200.2347	85467.3481	674364.3859	368283.9122	240064.9774	1770783.602	97761.94007	87013.58614	720802.4007	195550.7479	1524766.941	2052372.104	1857839.178	823354.9764
262.14153_11.701	1770247.268	1705988.537	812729.8488	8048170.189	937860.1725	980615.5266	651989.6019	1486812.741	1008903.181	798316.709	567072.3196	1087302.391	1134575.535	1848332.115	1202395.44	1449036.835	1018052.251	1179926.271	1558343.401	1232244.539	1106975.009	1332102.115	1416536.927	2069272.849
262.23001_23.067	17998075.84	25490147.14	12348565.42	27834770.18	16519454.4	25339603.81	12994770.49	15623002.17	19790638.36	24270940.25	48434725.55	27553891.99	23577860.98	40406332.59	70191043.31	24934792.5	3063935785	20608793.39	16577967.54	14772113.07	46691527.86	99964288.4	21036715.39	11994536.94
264.0909_5.756	430817.2302	430698.8284	402380.0649	410124.59	405643.6185	402323.5726	421441.4872	420797.0786	427534.1088	401435.1979	392844.2563	384891.1285	412190.0255	405110.0132	415879.8796	434440.1521	497065.077	401862.1057	420685.4635	409280.9217	398464.6383	449316.7034	450074.6678	454711.5831
264.11199_8.854	6705456.972	595959.3715	1219299.448	7405565.636	5322859.347	12556261.42	7805813.428	2825094.418	2121789.315	3058923.305	664234.7589	3790786.501	203894.304	212283.999	164563.444	1181618.142	2565265.042	157931.1277	1651878.135	2378709.994	2412694.869	3474398.374	1700201.153	11727783.67
264.13724_12.413	415701.4981	1085958.12	60736.15488	14774014.37	837381.5941	418202.5816	1478147.311	70611.24045	117581.6367	154676.9068	234806.683	391398.0645	294659.8332	289680.0438	210370.8519	1262705.797	98085.32876	64313.64724	1152981.496	477252.589	1866147.976	1948201.298	2465547.586	789841.801
264.24558_24.482	197628216	303484192.4	155591456.6	253991174.4	113211412.1	136903981.3	117757748.4	161375159.4	222752261.4	148405671.4	478735942.3	209083090.6	227288701.6	445031877.9	608281449.2	217383573.7	16461242529	188143756.1	89287750.43	41858780.45	481466162.2	521346932.6	71016699.43	58952710.74
265.09606_10.263	1260604.576	414851.6188	197775.5315	641125.9421	1346499.126	1388836.636	1123968.865	671161.9137	409141.0476	751543.3082	286773.088	557839.575	720815.745	471192.6913	172791.5813	190325.8332	300005.4193	203744.7144	325995.4791	638020.714	759145.8239	804740.5599	251766.7852	2319518.664
267.22053_17.38	669605.1011	376907.5817	314823.7214	126738.6048	2026541.043	911194.3277	312540.4848	338245.6598	415034.0049	454343.7256	382210.4671	444042.7571	638671.0733	405188.5911	402108.4476	4788563.61	10573092.72	312454.3332	294600.6331	804866.2745	389738.1772	2683313.334	1382074.185	1828600.338
268.13072_15.036	10198706.95	5521564.703	2821212.999	326906.2752	165105.107	189315.806	74159.03545	66030.9537	113211.234	975470.1107	333204.7736	393390.2644	8130382.483	3978780.093	4957261.776	3680013.627	1478190.294	7368470.655	499957.4141	2606358.562	3175173.303	5026842.604	2050908.11	3406774.417
268.21968_24.428	54465195.9	70392182.6	21835038.6	72228468.52	43693708.91	69387778.55	70974398.95	24597562.05	74065651.99	90171433.92	60990283.72	61265799.47	30529315.96	26761374.31	20211080.87	42121277.26	523121608.4	31355587.03	54994540.61	24806990.26	99042226.61	287662490.5	38949311.5	22097273.05
269.27227_27.159	336995.9325	1472280.86	326700.1538	527206.0566	1181328.885	775422.717	488487.2741	860383.2671	462437.3408	538906.2681	1793445.154	878138.5243	360181.6446	554429.9095	318880.4898	332727.9058	25083311.82	299108.9134	693649.7077	2047039.63	1673073.616	5402378.165	296291.7705	893965.7636
270.05317_14.311	1756106.498	7758957.909	508416.217	77705.78797	68237.30776	71075.10084	332270.6386	1081066.233	593683.4648	755480.3408	265030.5986	251083.4612	67726.69889	67402.61629	96056.05849	4958223.8	71859.52846	87736.1733	195653.792	89190.5327	67984.16772	2770790.59	7791786.078	4964504.974
273.06478_15.344	87700.21444	129675.7318	1547465.369	95782.54022	349882.9727	65821.71195	108992.4414	71983.36362	76651.82861	75884.79215	69376.02948	79075.89935	78756.70473	72935.11962	87074.73547	89388.52339	72176.73776	272469.1118	128261.7837	127806.8971	109727.807	118240.6004	103682.4526	81472.54222
273.16976_9.632	87648.52249	85491.99445	82453.69388	158068.7382	4491973.491	527433.7418	420298.8527	6079609.869	608647.0739	115144.4064	885117.8057	439860.8393	83847.60233	83171.52512	83314.96564	577824.2602	511864.2362	82415.04053	522693.2944	287551.6021	359695.4902	532391.216	22914507.07	4558066.202
273.19472_11.777	1169868.462	1653288.621	959349.3913	1542527.471	859221.9098	3724708.105	840233.1593	579764.7399	1409081.773	962706.695	885757.3487	471731.227	549718.9278	320672.9703	2376655.717	996266.6552	1423122.851	118207.8453	574922.8265	1328050.705	629353.1021	2543806.473	3047978.869	6851443.867
273.26751_16.393	28088656.57	56067766.24	17970519.09	63529513.83	73409615.13	89923498.65	72852360.5	76406205.68	151842909.4	131520079.5	147171749.1	106576085.9	54941499.12	24973118.88	30554610.11	56806015.66	272864930.1	26832422.93	134063711.8	101089815.9	96835767.53	186787115.2	101103697.2	102550428.1
275.17381_9.987	90175.3267	85173.36992	235245.5001	77285.91633	68656.01043	106185.089	71992.04621	83862.45473	74519.557	72959.30639	70841.4891	68554.68277	72230.49656	99177.77482	129489.2312	82940.66328	84601.12094	67578.38038	72083.17939	97385.57293	79326.55244	2139579.941	76254.37937	131013.5604
276.13704_14.48	9376999.733	13120165.72	2790113.543	14020300.14	7741485.606	6082897.376	22137133.98	7444015.62	11983561.13	8097765.773	6887587.787	9320882.368	11254211.07	3235577.53	11315969.29	11699846.1	4082679.023	4175488.253	20340786.24	7407480.136	8904748.211	12775572.72	24967976.88	12166231.04
276.17337_20.988	5321712.946	5338480.15	4963107.994	31775379.36	30641441.18	26687484.74	12410253.58	18494668.44	39832818.44	33811841.5	30305205.21	33896017.47	5564719.717	5576063.803	6317314.448	51837093.45	369041483.3	5397910.705	26188542.3	86050849.39	158199625.1	144289801.8	31148226.64	46060107.64
276.2098_20.659	14471869.17	4596889.183	2798011.124	2325836.772	15771709.61	8942623.112	6647037.505	6690282.292	5186995.542	5869543.9	1166823.405	2613091.248	6225983.589	453022.3063	577300.0471	7613145.749	3886889.233	533818.2855	10125917.31	2816867.653	7013130.468	5472139.442	1980104.468	12933769.28
278.07364_12.661	301265.4892	88235.82242	124390.1127	81620.10483	515245.1877	269308.0272	112949.5755	235996.8397	73309.37383	114396.7152	119899.7374	187255.7242	123318.052	277330.5181	69007.05639	67680.07894	75794.3309	99764.46036	245194.4421	67392.43964	67400.32015	304966.036	621789.9491	146710.4199
278.08028_10.488	69424.1806	71771.28943	61316.03108	82688.81778	61688.03479	66910.69518	69256.98372	72279.86937	69567.54187	66144.53739	70210.08929	77923.09502	63631.43717	119836.7655	60180.89721	61821.95618	69960.51661	273837.6315	64673.69143	63684.31791	64453.22082	66734.4381	64544.36093	67137.94241
278.08705_16.016	398593.2805	2126234.882	662269.633	4760828.358	4260036.143	3888482.739	3648611.016	4521324.444	4247998.045	5174122.648	5780603.544	5604216.841	358925.5742	381544.8962	361332.535	2881873.357	5291854.388	419675.0224	2862536.525	3979482.29	3116862.672	3685053.88	3261084.634	3552668.397
278.1276_10.052	2925390.603	4740748.077	626578.1412	4315939.316	473470.5825	5463840.29	5278417.562	156162.9078	88584.34553	1732633.972	645087.5506	4335257.01	610673.2607	263462.0636	87438.78976	589087.6184	96853.32633	150698.0694	7224666.265	3229518.632	3814337.48	4298114.811	5319238.633	18216751.45
278.15172_15.517	10018406	10889036.69	2713300.163	3553046.212	1882664.978	1738815.199	741193.7971	180314.2342	1137410.621	396601.1484	180228.7463	2254738.502	17358089.96	5378162.169	13331939.34	3118035.442	267278.3752	6805595.283	188583.9214	856141.7412	214664.6725	3000456.506	2975388.44	3187348.478
278.15247_21.631	19734297.86	25974415.43	25639324.68	30959409.59	28863739.12	30999109.13	30797236.25	32319562.86	32629133.23	38034329.66	35853346.12	32607084.85	29819798.78	31268460.53	28289173.35	35675617.32	115743647.1	23032721.37	30543345.57	31504660.88	40178519.5	62703717.29	32162858.13	26792638.21
278.15256_21.522	16588166.53	26745318.32	15101184.37	31719404.14	27926117.87	35059455.66	29157215.4	23309014.76	26936703.64	36297478.74	40616447.28	34513919.45	20101757.9	21356220.59	19617743.81	38236028.06	214920603.8	21219782.38	30823300.07	28531066.16	51125987.67	109660629.4	31854690.34	25964413.85
278.22404_23.735	11014692.56	2372116.533	2462520.748	2038187.059	8790216.655	10129941.66	1362551.007	841164.5699	4247834.466	791360.8965	4102583.207	931494.2429	4304793.786	3303796.423	3361171.796	8101812.175	3628133.12	3387298.078	516768.9543	1179395.511	3750390.898	7227342.08	3842118.619	5870997.822
278.22511_20.334	20756045.63	6850374.476	8947598.938	3457160.842	25819881.49	14879355.17	8910899.21	8179149.933	5256747.713	4420391.356	2197556.357	3802481.336	9083346.624	8698388.438	7184201.872	8202427.023	259070206.6	7735926.874	14404164.28	4650456.759	8378507.859	6698741.52	8193295.602	18225896.99
278.22541_23.547	12263315.13	13225994.02	12286390.61	6294196.145	43537612.54	29150955.34	10618625.07	19286237.24	19105475.02	15710557.9	11408118.03	8207774.232	18962169.43	132905.6942	128768.1792	30505166.92	22583489.36	243362.1549	19744296.78	8196104.958	22406561.28	23657955.33	9908646.489	29820031.86
278.22582_21.472	5858217.891	9270563.646	712836.1966	3142923.123	14198286.72	9740905.419	6238275.724	7122194.422	6191429.609	8346436.283	1354439.196	5607968.824	725903.7834	659745.7066	213218.0212	8978392.286	5457342.727	206821.2512	7774700.933	2782508.836	7847434.291	5621475.387	2510340.206	18058729.55
279.14807_9.791	4230882.978	1698120.892	3676168.136	10451717.92	11154925.4	8983838.915	3245917.747	9086053.97	4855546.219	4419594.486	550244.6146	1121056.984	269814.1466	91305.00643	89410.19814	1072371.601	158338.2645	78603.09348	1453374.166	2733485.365	5407612.935	2745385.146	646416.6845	14707625.72
279.25568_23.056	16412570.8	23118801.43	11216759.74	280153.7753	118559.9505	293127.2389	125177.7395	127189.2997	156364.4387	235665.5922	259544.7542	126312.7477	21648939.18	36511829.79	63458462.23	22827610.21	2754140421	18774411.1	123543.8178	944628.4819	14767542.96	90436287.08	19097846.57	10639332.72
280.13171_18.213	213500.0681	186362.9557	180833.8718	59928290.49	50912185.4	55710912.79	56028713.38	41540416.5	8424408.642	65546409.86	64904687.72	52532001.07	200972.8165	215059.9869	206386.226	58051673.39	232202436.3	222342.5552	54482148.48	6962822.796	12672116.81	140590179.2	66898376.37	8396623.847
281.27257_24.473	195037563.4	299479784.6	153967956.6	250620209.5	343387870.3	135070905.9	116411964.6	159359101.8	219800828.1	146460357.2	310526362.7	206321652.4	224216598.5	438837571.4	600018080.6	214519318	266795512.8	352978985.1	88332491.24	104583068.9	475621142.3	514265608.1	223079122.7	164973245.2
282.16907_8.725	22285686.82	1798241.866	909074.4225	27093241.12	25681376.48	25615031.92	41593107.87	63594677.57	17046915.5	13483392.07	41767437.31	25232818.62	1336273.732	1225692.994	467592.4573	23930081.06	65861962.36	438877.2778	31454224.6	25650099.9	16960000.71	45975976.45	49810198.92	57411192.72
283.28815_26.054	5404594.632	9111656.982	6862039.444	8418708.069	4458521.85	6679022.909	3112667.446	7915854.492	3457440.906	4783315.123	10569686.69	7837607.14	2584058.154	3968472.005	7589256.727	6959840.289	176272048.7	1729301.078	3722596.155	5860060.605	6550081.368	20311484.01	6385863.856	4269370.639
284.06875_13.184	4298119.23	17572076.8	988173.7112	591487.0089	124509.5295	1423919.571	801047.9465	97697.79869	114481.5578	113573.9171	836317.7656	166817.5547	1411469.348	319249.9973	5304913.678	2607084.092	525651.1005	919819.4609	1942572.017	443668.4874	3982660.235	3235990.234	10732493.33	14297423.35
284.07546_1.791	23147795.2	33071107.17	30105782.87	1102432.585	1504007.353	9765905.476	926931.4825	839266.2196	1860998.615	1894133.008	468662.5915	1845707.595	3513041.526	11038101.55	3851982.555	4382151.065	403183.041	8463947.736	1914833.663	586476.8917	2667669.153	5838652.968	7376748.72	6361956.765
284.12699_17.486	729822.0748	856151.5035	344367.8719	11239075.34	12691436.48	9534455.915	8886665.268	9787287.904	32998212.55	13900049.34	13782749.52	11262130.39	504345.1863	314224.535	328886.0208	14472644.22	38522669.99	199710.9644	10511550.29	42145502.22	74295525.33	32681600.61	10772066.82	34361918.53
285.1949_12.61	18832285.25	16206385.81	9527922.544	9419455.427	34205785.64	23405315.04	20728954.54	14563176.44	16366942.33	7317054.18	14941924.38	9330699.371	14613235.21	335607.7016	173786.021	32843710.19	13141782.67	256598.2353	14130168.14	11360393.97	17053424.72	10175777.79	12719355.85	21548170.26
286.13268_14.096	13700705.41	6384490.809	4684606.472	7255549.489	4040166.355	498784.2854	3586295.503	5885100.978	8914359.84	3562741.433	4047853.548	4294596.675	6203155.149	3108325.492	6523960.54	4321158.395	12845827.63	555874.2912	4444460.899	8383663.342	9260784.668	14445864.31	3712334.608	2341932.022
286.23043_24.42	78060135.98	88084304.99	32847271.8	85182585.85	59887655.86	88609336.7	86238133.76	38398357.01	90221274.47	100955450.1	74599584.94	73708472.86	45666356.17	46423348.52	33403038.66	53690999.9	544824354.2	29630704.93	66423842.57	35189460.48	113618020.5	302755498.9	58317105.56	35032338.32
287.21054_13.603	30836215.65	24055012.64	29466609.24	15078730.22	54807437.15	32357583.08	18603082.36	51471423.14	41046832.33	15173036.37	20926336.15	18345933.05	29478853.03	218734.5162	87000.68843	31595118.28	34773162.08	81988.44896	14151912.82	13662217.66	21459027.56	22696924.8	30672567.62	48266399.75
288.20838_16.838	1565935.188	861105.5175	844344.8129	113715.2	220248.9593	148987.9246	154817.5769	103273.4346	103253.4155	187666.4969	248662.0413	192643.4446	254259.176	95983.39851	131790.6613	100284.8862	242029.8519	6461550.323	252723.2536	141780.2163	136954.84	1576587.129	116847.4087	117070.3294
291.12316_9.35	84264.73807	77836.41919	72891.06208	691818.6953	470134.7086	800687.9349	447691.2474	345839.4647	322991.4736	517610.9323	107545.1202	170297.2429	74320.51276	102308.3456	77555.81097	116609.5236	82467.79191	77691.03903	294319.4786	194435.527	155485.0047	227363.5497	248542.1729	601816.8232
293.14704_1.929	82779279.52	161598126.8	148713197.7	55767484.21	449827.5022	3049519.268	197620.6944	4439258.498	881705.7396	180604.7359	2282307.367	176797.7303	12336528.71	88694066.73	2629911.09	70737034.45	10970809.49	7663259.354	4491888.079	48543719.3	55590301.38	91414787.63	55502829.35	67211854.84
294.0881_1.746	6320766.153	9951895.853	178560.2822	421135.6091	851361.4248	145641.2355	507786.5581	234846.7965	211036.2048	229396.5358	329778.7355	208275.0274	5452502.408	429830.7859	12323294.98	21681123.35	177010.3523	7343588.3	265428.9873	17470370.57	5575220.385	14266347.34	6300459.804	3679075.959
294.22014_20.671	22138730.57	6888654.874	3698844.551	2613950.226	23476790.35	13422148.13	6838391.057	6914491.666	5957773.498	6958465.649	1608883.785	3396624.301	9591399.04	1486340.69	7928027.45	11666244.6	5898225.754	2870905.659	14149719.42	3890427.461	12343673.01	8699285.41	3298242.785	17526957.87
296.23435_21.473	34928174.92	18998973.65	7749107.023	336709.2637	254610.6522	271423.6211	318232.2277	302854.8903	317073.731	286606.1214	298818.2348	251573.0181	13397163.72	7732413.84	9298727.629	10435086.75	9973348.828	21350727.1	272518.6958	284041.0042	957475.5243	5688337.279	1081502.746	1865549.925
296.23484_21.765	31941868.5	13854148.97	7206795.135	4037207.344	25186268.64	18588189.39	293660.3431	1862364.142	954571.4211	3141730.226	1191312.875	4103255.59	16332452.02	5605189.668	13859482.87	14595946.71	3421881.221	4988258.208	17158630.14	11224770.35	24608463.27	13208255.7	6520217.133	30279781.46
297.09077_5.548	294462.5032	291028.0345	280498.9871	614708.3123	595399.3046	491956.7982	654102.4498	1471025.745	548014.3264	600736.7664	495070.6291	248395.5705	271691.7667	277209.9524	635486.6151	499583.7721	3289324.859	500414.5871	273485.2807	592027.9585	706327.7076	766524.9134	703057.2934	595446.6124
298.12143_14.149	404728.8043	28752584.8	116011.0286	92489.27628	84175.11825	153386.974	111606.4948	96812.35075	91250.89653	84215.82561	93021.38416	87560.05077	84044.79392	41045342.86	83137.62712	83222.43355	2401338.95	283783.7297	123454.8854	93980.49934	91742.87714	1188082.562	3822321.057	340074.67
298.14262_18.206	226704.5341	195108.4384	189319.7713	71921321.78	61112194.89	65537808.5	66664726.03	50765021.72	9902094.242	74061554.94	78251785.81	60954846.09	210403.4336	226113.7926	184045.0238	69756400.99	283621090.6	233627.2421	65131347.34	8066106.024	14779997.28	174949256.2	82361734.42	9562179.507
298.14287_11.805	536485.2635	408029.3258	416452.4	1439811.773	1407175.047	1877696.005	2234121.947	1541950.83	13773092.89	554536235.6	1256820.599	1350277.843	418961.8337	1583236.436	375046.7675	2042717.886	2601621.233	381375.5853	1914807.527	3048200.749	1816858.589	58015079.52	1787056.672	3446472.664
298.25157_21.249	298889.3117	163261.1098	228945.8155	248287.5289	215156.8086	153360.4192	186596.1973	133825.1862	157273.5672	173237.6134	135238.2634	148907.6401	167025.8085	275966.0115	168221.299	329345.3811	7106831.789	240813.693	180729.1563	330409.614	146757.2333	148173.7787	253717.3059	237605.8788
299.28316_18.717	28746115.91	59711725.87	48266088.6	12107562.22	12111401.3	35791326.34	3345450.783	14039267.41	26182027.31	7881811.867	6620671.246	23248864.99	31115093.5	51819429.38	105746018.7	11613991	41308412.84	29110564.75	36327237.83	20148524.9	24625395.99	15891009.9	36241012.55	22947194.22
299.28336_18.924	10073194.12	9907525.84	7490351.65	11999715.5	9791812.095	7732018.399	11455983.37	11552802.52	14366536.96	11584172.03	14460420.93	7334886.632	9811387.584	9687997.016	5438317.038	10365122.53	28966011.4	859309.1859	13323434.09	10002252.58	12938530.46	23434977.15	8250657.579	7084694.669
299.28347_23.236	3831477.614	5792502.702	3532126.294	5344511.159	5428651.544	6757079.392	5565733.778	4468161.422	6398833.053	5513174.623	7210210.393	6213294.31	4912680.565	4675579.293	3857217.674	4626681.525	28631286.05	4826146.274	4520563.017	4901154.037	7228713.138	14104315.77	5186043.527	4236395.346
300.21028_18.304	140833.5329	121413.8357	337654.2098	145819.3326	499362.7566	16592187.52	134775.3952	120712.1059	157321.3781	226616.813	141935.901	717018.8917	196983.6844	422778.0787	151599.2735	132104.516	263194.3333	191435.4506	454327.2249	357595.5809	1193472.826	982968.8867	516131.0579	3214345.172
301.09614_11.979	3476777.889	13552368.06	827873.4737	5945292.264	15063556.51	15570111.22	11258243.24	11110713.73	9743887.153	5455439.639	10837030.94	6599543.825	926743.6867	735048.8434	872725.4635	13073904.73	5618523.715	330357.2193	6783927.184	8296623.568	9953843.344	9268913.284	10053159.39	11747563.01
302.22387_21.04	2567956428	750930067.7	1553253426	1720023.3	5030477.606	3376105.906	2320066.254	2714158.135	4571242.862	834023.0558	2155614.88	2847666.212	1406843816	2598085675	608298684.5	934699620.5	2486021285	1682359112	1556880.355	2448064.102	669187622.8	977499243.7	2347793598	1144637478
302.22585_23.36	29744697.06	24964774.11	5201579.46	13380686.55	18915763.88	23835433.62	13055314.16	12551473.18	13030719.87	10115267.77	10601773.89	10054338.56	131690.3538	156948.6998	139869.7932	22508077.03	26751587.68	110094.748	12811758.94	6529766.174	13436909.61	14672880.45	10767767.88	18533381.33
303.20455_11.25	13509681.99	8168974.391	8707807.771	6404417.817	15820517.94	11548388.33	5645471.279	14634896.43	10421059.44	5368622.461	6899802.27	5899846.68	6503658.613	5218089.785	6240926.501	6822306.948	5558174.158	7931274.314	384837.835	80175.69621	5324940.8	5819403.573	11104988.98	14340612.17
304.24143_21.498	9244477.437	13286590.51	21992702.82	12822785.71	24244076.87	25206051.35	26455476.18	30071352.33	66063231.81	22818986.49	16294313.61	32958978.14	343152.4816	164593.8925	474492.4091	9256058.431	1668031.509	147225.8771	9124142.746	1371663.339	276092.8502	8587457.544	284099.6701	4090923.758
306.19455_14.165	18968619.31	6229266.322	21308212.51	1074987.855	10350497.06	3469052.689	468669.0722	1820472.801	1267031.601	911301.9243	1169800.481	130633.2845	65878.14185	98017.05491	92469.21961	66994.01361	93307.91458	9336652.549	113628.9461	87957.86364	235269.22	674407.1509	2141694.094	1987545.29
308.1581_1.011	53345503.3	64341859.93	65467632.77	4537824.771	405498.214	3826841.129	319645.7819	327217.7635	611454.0002	302073.1056	283766.8175	266407.5493	59971917.6	83013700.48	92713440.63	56385608.41	48951305.54	29801191.34	52103140	20408057.44	27091878.25	23987394.31	36924296.34	38268686.55
308.221_12.522	27429028.19	38269223.88	21304743.47	25117989.61	27627091.9	26100704.44	39362093.77	34373289.96	33980568.78	16689298.69	70365783.4	17836502.08	12187229.03	5013841.808	30420544.42	48920298.32	61335370.28	11453078.74	53876392.63	22421096.75	51024992.74	51744294.03	53894138.27	37809808.02
309.19342_13.536	18024547.07	19931923.83	22963290.95	171640.8951	3248126.386	149369.9515	126561.039	86525.99583	331833.9841	135647.8136	125493.4562	1602818.264	39214086.38	25080077.19	26732870.8	46713663.71	38064978.75	45596143.06	5102699.13	6304644.47	32595539.53	29511541.06	28993385.07	37516019.44
309.30385_26.18	794630.6938	1454400.16	689581.5923	1064875.404	1445971.68	1834429.34	752156.9489	4502963.684	605187.024	4323176.202	5006865.969	2539993.923	270514.4929	293497.2203	1846697.561	10945736.93	134810144.7	422719.3789	810426.6968	1891993.105	1825707.55	19569301.29	7936608.596	3320298.848
310.14283_13.429	172612.8479	212200.6914	144967.32	4108502.087	8583893.7	5942448.378	10934615.87	3381214.797	5744419.053	5008987.968	3591369.751	4643945.876	137203.1537	152543.9356	131105.6768	12073883.11	1277751.238	123245.1534	15707498.08	3853834.786	2241521.682	7472217.88	7838711.132	6634689.747
313.22463_14.763	43589146.03	36503281.03	32285151.82	271808.7087	88461.05642	425403.1048	139657.5428	88904.96568	435870.7559	89959.16459	88011.3103	349940.6138	39262914.88	32811872.83	21224486.32	36387392.49	38627423.49	44186502.84	89770.05152	123218.2043	305662.4725	25505606.5	28755934.78	39699964.45
314.22606_13.322	79771.11395	77610.21478	364420.7859	848927.0635	4350049.222	519314.6076	356785.316	1669265.903	908718.9155	465420.3822	611434.8926	1109694.179	81982.28605	97274.52316	79872.39524	265677.3496	102747.1081	151243.1086	423047.9422	454571.2931	3070768.91	3456739.893	876638.9852	102893.7208
314.24541_18.207	59191510.02	21327729.1	13985084.53	2981916.666	11764961.11	10178053.59	2368252.778	3680567.138	10519213.69	8177552.153	1407586.794	2610725.395	25427105.06	13260432.86	19393769.15	20524257.72	6845142.993	22499197.9	16299953.21	6804160.126	17592512.8	9915421.145	7831648.933	46106248.94
315.24051_15.558	25270720.79	20324640.45	21627376.27	11612899.46	9062865.47	11089187.27	2150143.22	2446227.35	1104257.95	1190124.48	1165063.04	1433697.28	37178146.3	31580780.18	22573305.49	36302546.23	42786623.29	45797794.35	65498116.35	54539027.86	26953267.3	29242586.11	39537369.92	58233963.87
317.29414_16.503	484859.2287	586790.8483	493174.9744	46946352.75	35613715.34	54340946.77	32887036.61	37015601.61	37049356.67	57279257.86	27457300.75	51204905.58	556252.8701	524950.1778	514759.6144	44224636.29	196166782.5	507784.3616	38064614.71	40113727.1	41933308.75	82852989.95	43371955.9	82604654.31
318.15929_10.544	965027.176	1407302.024	2485169.816	3870035.258	945839.9735	2954697.653	3272661.365	649576.2259	821675.2867	2352345.599	634895.6128	881235.9796	244665.0677	142614.2731	100157.2005	1090561.097	203810.681	126946.4433	818442.5065	310438.8722	2379384.864	480138.8197	261369.6975	641802.6332
318.2204_16.414	12729487.55	1835692.222	3623141.254	3668307.881	14219335.57	10163561.91	4084108.308	11862310.07	13906629.73	963310.3541	258340.7628	1616821.84	352282.2775	20409767.84	258497.5898	656039.7554	3760942.353	1540585.159	4990884.766	256720.5916	1409736.17	1383374.241	26754055.55	6795304.156
320.23454_21.912	20358309.53	8421293.12	9493050.736	180285.0464	806788.1823	147272.4613	211161.986	112331.3006	657596.3447	123172.4228	111231.1754	116348.2928	19107003.01	14491629	1502095.621	6821944.136	8706266.483	22749580.4	109663.3348	277637.3025	7684144.759	3495545.258	16696034.7	11039070.53
323.17464_11.847	74374.83949	73697.00698	69742.69919	71584.50556	70198.98665	69474.23605	75232.5949	77581.32351	73572.46199	140926.4752	73447.75311	71821.87814	89303.7566	240788.9602	71922.67975	128428.1575	76137.80592	119524.9361	224451.0707	161336.6996	182058.3841	142073.879	465463.2461	1446800.806
323.28333_22.286	497566.9086	1570435.156	424530.1168	1642310.162	1495534.305	1952969.392	1734862.57	1257070.026	1793893.646	2113988.641	2338540.372	2137284.57	1078784.072	809768.9588	712060.9058	1902360.079	17513855.19	837343.6506	1804417.812	2028987.926	3525014.258	8344755.847	1945288.638	1730135.681
326.19395_9.483	35855455.54	47537825.23	26557705.21	42074040.83	36461123.34	51363251.76	262641.1908	67582657.83	836700.8406	389123.3371	69111522.8	285823.6641	17040211.53	377407961	45031964.06	43234718.74	67546860.06	58352161.3	54794845.28	38447594.38	30978347.27	55021733.61	113911499.6	74101163.95
327.18749_18.821	561858.239	470686.0071	395729.0548	535461.7602	14863114.69	3806907.565	1829060.494	449437.2796	2273924.599	2606215.545	13812223.77	1089452.81	3246322.822	13124896.76	1044378.07	2157070.649	1078282.068	4269744.894	9040539.029	1714851.326	2464434.529	910295.6083	124854.2112	441261.859
328.23991_24.199	369378284.9	252371108.9	94390164.14	114602093.8	159469712.1	176234623.9	453537.8858	527222.2666	605992.2866	106374167	113152250.8	21586423.36	112092705.6	174220109	93517950.3	138334796	292092954.9	210768271.7	96241854.58	63767903.88	189898022.1	153882206.1	154750328.9	172265806.6
328.24166_21.286	10227783.57	2276825.037	1042305.301	4164696.224	8203593.504	10016722.2	5185722.697	5492166.564	10093748.43	1809249.638	3478348.678	8676073.582	163046.2247	224760.6789	166900.3697	3091075.188	8774381.493	159436.5237	2428960.888	665006.9303	2741118.579	3592157.205	7250835.224	6247611.477
329.22152_11.425	84752.12474	433422.9078	1477323.146	690097.7334	8306015.894	11467510.79	2339947.244	1546177.109	1686906.119	504666.5516	2024020.173	5020070.865	582622.4983	294411.5802	952475.0622	821959.5044	5439488.502	778677.1844	4762695.017	1216086.994	4990104.356	600735.7448	1745746.011	12722132.06
329.25682_16.843	9000405.337	10755814.73	2656271.238	658489.1699	6573098.783	554701.9635	219738.2908	1086502.418	1300455.01	385257.7663	797701.5374	1927438.372	6218038.6	5061693.728	4410840.776	6941162.056	1416574.478	6192571.4	4999969.348	6429613.097	3934378.484	6467627.555	1162248.634	5202677.908
330.24022_17.03	7263750.775	7867591.988	2805349.53	1293942.42	645264.7582	1679172.463	1495171.907	264208.018	257981.0015	1275000.465	929805.0757	250418.4639	4853610.104	5877230.397	4983546.222	6632543.521	3052865.522	9181280.043	1077748.437	2607944.572	4357349.691	7629014.785	8740823.583	9023472.486
330.25568_24.756	74582235.64	33184849.82	10708733.14	12261512.86	19866379.55	28006274.48	110672.4514	210392.2022	24315420.76	340336.2623	18055778.95	12122986.75	12026457.35	16387267.92	14103893.47	22165225.31	34452723.68	18549024.8	593930.3239	5168666.185	10984984.55	16989031.46	16190272	19041693.32
330.25725_24.648	21338507.64	33184849.82	10708733.14	12261512.86	19866379.55	28006274.48	10183730.16	13991406.2	24315420.76	10980521.79	18055778.95	12122986.75	159881.8131	145975.2469	311584.4126	22165225.31	34452723.68	315551.6182	9764724.294	5168666.185	10984984.55	16989031.46	16190272	19041693.32
331.23582_13.595	7952712.65	5516411.536	6786997.442	301189.9804	8457423.978	125990.4066	103932.0582	10844208.01	8142357.962	112495.7321	125918.7524	94407.63587	6498163.315	5063605.055	4190391.805	4206880.544	5017967.023	9470449.229	1692685.733	1438641.377	3634016.089	4291473.723	6169762.645	7874884.958
333.13333_9.61	7855789.237	9803413.259	7801246.579	6768865.853	14682975.31	10006308.37	10825817.77	14016780.5	11788511.73	6476968.185	8194084.692	5200884.231	7735594.057	9325620.137	11407750.04	11058569.35	2860012.113	143980.6525	13394909.15	7288074.331	17093358.95	13684748.51	10699368.69	21184961.37
334.21537_14.547	78868355.77	19741648.4	31238570.98	35300972.37	75564453.31	104687361.3	33959360.69	26877816.83	27611708.44	22766133.16	25190395.05	29393957.62	62242399.68	63787916.87	214884.8833	24048867.68	38953501.42	209344.3137	23394076.47	14562408.44	13158356.76	22022320.42	102613698.4	26420066.84
335.11534_13.115	83074.92149	140441.0317	132951.9163	97072.02414	83356.26553	260073.1719	101875.0048	138141.4145	224995.5952	205933.1395	94071.75063	103311.9442	20965500.63	176625.6462	103240.4905	436824.6102	575541.1235	164506.4059	90632.28099	95299.39711	469519.8816	475558.7056	233888.2268	319789.4634
337.07948_9.276	18774006.02	98773.64509	4239779.559	22109124.01	110189.0501	5840200.206	94737.79184	94880.33531	91626.31709	2487862.701	153123.8784	282740.3389	179983.7608	105186.2616	116945.1507	225262.1083	228937.6634	408690.681	5077992.904	185503.1018	88295.74376	10138886.26	1087195.238	1811724.938
337.18991_15.506	789383.6778	2115278.762	1159688.691	562277.9217	782935.7115	5048543.334	295583.7915	1314292.86	1075677.816	7644524.516	4318400.423	1755177.976	356318.3008	121919.6806	115413.6934	173989.4139	670211.324	546088.3959	426938.3129	1978949.917	3894371.562	9267212.93	3174978.123	21928588.32
337.33547_27.716	176620155.8	299758473.2	34676467.91	270954439.7	177068829.7	247873100.8	282255733.2	469239898.5	150358564.6	151357573.5	360525725.6	387118859.4	34731670.96	34946937.72	149379116.5	82116789.9	366922823.4	14260068.34	49238128.27	169037093.7	202963027.7	704291596.4	77452427.47	86429175.12
338.26197_18.627	23799029.66	46265005.05	18176804.16	46251554.93	24720209.31	6623573.32	30112138.76	4706275.84	4291065.585	8777753.224	4002520.178	7279377.182	9972695.923	15308388.47	1372632.331	73227932.81	938714.6496	15305667.66	36550972.21	13421283.05	69637894.96	29816898.68	20436896.3	10637406.96
339.0969_9.853	204191502.4	310205.1744	5703971.886	60378338.35	17136280.39	118124818.6	206244.0201	840797.0784	392370.5434	95619443.09	1856610.929	64218444.56	597315.3971	247519.8383	197204.8541	1787705.89	239063.8331	258659.1818	14684457.28	3604579.123	205631.4665	1916294.91	36365676.98	64763771.1
339.27831_25.941	6276138.807	3408068.557	5382092.203	1896614.747	20584685.84	12308576.31	1458023.525	7428076.082	4084586.621	1920973.876	5089241.739	2402819.876	6606580.909	642709.5525	391992.9825	6720718.897	12394862.08	7638095.132	1400113.927	1587239.05	1896308.583	5083807.888	2909086.145	4582729.106
341.25809_16.543	850245.9162	663068.1758	549854.5364	462516.258	18974466.71	11980331.02	838068.3799	16335271.69	11316248.68	471914.9748	509381.4763	814421.6543	762549.016	685142.1023	413083.29	9263043.001	12385876.38	1183720.475	872242.502	514275.0614	976907.2687	9098168.975	8229990.117	18892892.41
342.25669_15.605	1400958.884	2392781.141	1238286.935	2053646.569	4085354.019	1613947.808	1451920.444	1127801.233	904752.3389	1486045.661	1188435.604	1077529.408	1511757.01	970053.1702	1561718.31	2610781.262	317830.6231	9560391.321	5709982.295	810318.4311	3543269.34	2792885.111	2815910.881	1568340.242
343.27166_17.294	67139577.63	54344811.75	48027651.98	1626198.995	739589.0828	169887.6546	182849.397	745583.836	1760440.559	647790.1777	22764019.61	767419.8585	71784255.26	75754387.14	37051418.28	64499363.32	69949959.41	99744457.15	1274128.194	35888469.86	66451356.73	52349349.85	77086787.92	103479516.7
344.19974_14.493	5923709.596	8141537.194	3102590.094	4823655.877	6468953.876	6465051.405	4287857.916	10197723.75	9113468.887	7520773.453	9044897.209	4789431.499	4602076.415	4689150.131	4708767.487	4221007.521	18923030.01	5397637.247	5782262.376	5267557.907	5899790.535	9951917.797	5907697.172	7279721.293
344.2003_16.269	108141.3433	117972.3213	226797.5684	116395.3881	362169.7392	105756.6018	488876.4198	2803005.31	1280461.114	190738.7857	129438.1883	219887.0082	106251.1215	112092.7867	117718.2945	1037819.992	131341.8152	130352.541	1466255.016	231036.7497	1711544.209	115242.5662	1706090.296	1424058.071
346.21527_14.118	47416184.5	39725420.42	35808707.93	5.10E+07	36714149.08	28313147.36	71952967.27	99682966.49	81147227.45	74339606.32	89151072	64530959.43	35533499.63	77289773.29	32530559.6	34914828.46	26917270.9	36503011.28	75326445.1	58084262.79	56241311.88	74029654.67	38754534.05	30929605.92
348.23107_11.891	846369.3065	1000820.582	3419263.551	941430.6775	2693125.763	237765.8717	7274998.801	6551633.368	7853157.88	951919.8347	1790396.679	295426.7651	400323.1615	284833.3225	224610.6901	116085.8016	1284541.894	670744.1841	3304777.097	269423.7744	314630.9488	3729922.019	4527923.821	1880530.998
349.15573_23.007	16544518.38	4162665.615	3809236.127	211462.3244	15918384.06	8724761.344	119423.1736	7244575.685	1038275.956	781426.7543	238289.5569	1092149.463	10051025.17	4390948.298	5575914.345	7552305.205	7699573.363	4799139.622	1025075.53	634876.659	2568841.737	6478229.631	4602964.888	5722524.485
352.23972_15.576	14917924.93	46986441.75	13095246.79	13158634.7	13583284.54	790949.7633	12583846.88	3693270.349	3036253.813	11579099.58	466855.8793	14193509.97	46957953.23	17886851.02	41341597.36	192692098.9	8706537.672	1339199580	172347245.1	9812366.989	239398659	96944215.9	231949716.4	81383616.98
354.257_16.562	518712412.8	1054864124	419505659.6	745251934	773943549.5	229150471.9	942066326.6	399230371.1	444854817.8	707709298.3	499216150.8	530951221.2	1166608.029	4192521.847	2706340.544	820174586	105629060.1	1941288.85	1278477327	780585295.6	1770608999	1260956486	713915331.6	404389446.5
359.26827_15.467	647913.4161	449197.6922	5343389.607	3256844.603	10750909.29	7010393.749	3228688.94	13129460.22	8000338.526	3965157.017	4519397.037	3717258.4	233740.242	93772.97892	93173.86961	3929599.795	5053295.605	124285.6271	2324153.208	3101779.863	5163600.466	4618290.841	6097519.215	9003991.592
360.19366_14.194	14390716.11	11825010.09	10171504.42	6580296.318	19980153.68	9506633.602	6349530.041	18164449.31	11330481.55	10713682.84	10653130	3196365.996	10808002.12	14860932.04	21425923.54	15609597.52	8166788.841	6865551.071	7025301.537	8002498.354	10134871.34	17253009.8	27157448.36	18553377.28
366.26289_13.611	132495434.4	149796981.2	55045996.09	137472767.6	120289492.6	133127053.6	131956226.9	214831260	146337261.3	113905146.6	255934380.4	93355124.35	78055116.1	102222500.5	121372399.5	172352863.9	264547283.7	136653298.8	185977785.3	94433228.03	163204427.5	224613261.6	299835049.5	224514464.9
367.14955_9.927	89418.11282	86680.10822	216452.034	127828.7939	395767.9895	109461.618	93215.02516	268085.615	236816.7743	89388.84003	102344.4936	403800.3903	84694.85773	123035.8202	81433.84518	86319.99881	283242.0095	142000.1725	255984.886	86325.2916	377408.6397	119329.5018	92507.78075	970536.9155
367.27171_17.144	32064740.08	20737689.88	21627148.6	275520.4429	1357691.173	214088.272	142767.2119	247519.0518	1734105.933	115329.8084	516869.369	229830.8083	40132895.69	42639443.13	18633132.93	46035348.07	37973068.3	39310831.05	261470.3279	1735477.211	34911807.41	32940341.94	28242991.97	37920482.6
368.23425_16.256	350874.3242	3216781.538	255441.4345	267489.5188	235660.5087	219879.0419	338022.2698	246059.3125	248362.7576	239196.2043	243271.7635	350285.5208	313909.4584	234609.5963	248910.407	651532.5622	272460.0882	20138265.35	265580.0716	226610.2155	222732.6851	898618.7817	433701.2928	235052.3661
369.2891_18.051	64667798.74	40089293.48	49964798.22	33989195.55	125826120.3	92100553.81	46937032.81	127636611.4	100952679.6	41399794.4	59656468.44	37094545.21	76291989.66	52200843.59	33095249.57	85055249.33	80158214.91	296731.3888	38462873	39765260.48	68616633.01	71536294	82602062.33	101937951.4
370.22004_9.941	31933551.91	40165670.18	26041308.81	2228031.861	31550625.16	38495658.6	35511129.33	75399574.8	809303.6755	1021680.168	1836089.029	885993.2626	14523736.42	409314652.5	35920884.7	36215272.06	52879297.11	47051311.88	39995299.36	35832858.53	29007609.14	47058896.7	81155789.14	63882226.6
370.24999_15.134	3013750.238	15828680.44	2173735.723	482245.0028	5295876.468	146624.7054	757666.3294	149743.4057	138547.7992	649659.6148	280251.2701	150806.0498	2715362.499	761342.7251	3822182.068	4488030.756	284527.2881	383929556.2	1298540.092	835326.6146	8797952.199	3512744.856	44718061.19	2034467.514
371.30279_18.939	121978780.6	82381208.24	93932561.24	1225983.417	3120710.058	2945998.341	211343.3527	344682.5348	647608.5542	615139.4065	1056384.24	525727.9013	137735825.3	142869754.8	71081031.97	120042969.7	206144818.5	199264190	1114116.153	2542025.345	163940598.4	123216695.5	164059444.8	183320466.2
372.26586_19.021	8317214.502	21413322.49	9901473.833	738911.667	2429207.091	508811.6745	184256.7995	379024.905	978734.0174	1269084.349	248054.7347	870625.8159	9842107.508	5474752.472	10422856.68	10310858.68	2103481.579	175501224.3	557753.5321	897710.9594	21839503.03	8912267.14	3275928.316	4429682.463
372.26748_16.561	1299325382	2574957862	1132004078	1914296565	2085017649	566047013.6	2411159302	1027681155	1155716074	1767676634	1329374587	1400502088	453078001.6	462654335.6	629694541.8	2126418984	282493068.3	1861511135	3373642855	2053459596	4927085476	3348697851	1957736123	1071049821
372.26788_14.609	11988508	38925356.49	9250783.654	48736947.33	32667470.33	10661161.9	101429571.2	88187205.12	69253789.18	65905003.43	12496832.22	74638836.43	2484017.498	224322.9882	182348.1225	58813877.56	4397053.242	924278.9313	85081202.24	92857573.85	112339306.1	54534373.2	53459600.67	44108321.49
374.28317_18.927	180357308.4	9299044.808	410760625.6	226467668.8	398120669.6	67489686.82	427854153.3	41417591.7	60525424.44	167187942.5	125717565.3	118869587.7	110875632.1	245374.7581	227698.8215	154988016.7	87553551.83	1129689.348	199615408.8	94346205.18	584753792.5	298767631.2	123342005.2	71843377.79
374.28334_16.84	29708217.75	514152209.6	522500780	209969183.8	1348706055	483347975.7	474476723.5	200012746.1	146865426.9	468855224.2	572844109.6	412529523.1	4072263.69	1144567.042	2569360.689	133338561	31711272.41	84935890.84	332097570.8	181382209.6	585820931.2	884511181.7	338583704.5	316494104.2
374.28341_18.627	503194750.2	975480679.3	385517584.2	938855127.7	512811253.4	151019363.8	718018979.3	108960965.8	102269672.6	200123429.3	98608792.05	171604436.5	11567417.5	1481780.963	710943.5301	1448613943	26556864.76	1268281.819	759039406.1	305592923.9	1407582154	588999631.5	439376730.4	234092670.5
375.25319_17.603	8502895662	16813089936	6735550521	15311021454	6480678517	12530504785	6720884315	6243138912	9351904598	17580022689	15035036798	5906294836	3222966928	4860903916	1471917075	9139481446	31596872634	1326980236	7796004962	7443575853	8699372182	25712307063	13144069880	7298344331
376.19005_18.969	328189.8489	446611.689	2124689.693	1422586.117	5394580.184	1484624.616	7210444.605	2395558.545	1797982.441	1746711.489	3824645.268	1422838.911	348340.595	222993.1703	154457.0331	2558899.205	6345935.683	607230.124	6356220.102	1835428.241	6392343.144	7740309.328	1285292.807	2307863.249
379.25028_18.397	981725611.6	545485724	782236736.7	1014705085	990741131.8	1062314562	869141940.3	1204523125	1360628748	788741413.2	969413060.6	925851946.4	2559140.443	1033780.262	922794.393	814713632.5	695801346.7	980670.9788	842175609.7	839595750.8	969546608.3	958503155.5	833717632.1	776050984.6
381.26488_18.832	337833984.2	251456016	194918478.9	205505990.7	201948009.5	231215069.2	174870749.7	213006282.9	292785479.4	131133650.8	152392630.5	216828492	358014805.1	351803934.9	328889573.2	147155781.4	142872971.4	362364990.1	127216408	123859599.9	170565801.8	130687116.9	197041866.3	198958891
383.26739_15.685	12564540.81	6923970.996	7678305.007	258224.5263	26669652.16	8208794.022	198309.2266	19743979.52	14479931.76	150936.2339	7167138.391	134714.7952	13376160.6	11592283.89	6787623.812	12359246.58	7702340.11	19550761.65	991993.6976	1404232.213	8846900.581	8716078.511	11287376.57	12728937.28
384.15989_24.087	145297462.6	116154428.6	68813421.6	71221024.6	93325461.32	89586887.78	56374362.6	78291239.24	102658315.8	69406083.08	67151676.37	70182151.3	70686854.61	116698002.4	65892434.83	78361659.61	121993568.3	103421293.6	59403135.56	40263701.97	90873500.21	84111349.38	72860697.33	81696986.31
385.28362_16.503	11780571.44	7691980.386	11624669.48	2632450.179	22648652.28	11385184.28	1841105.057	21564271.49	15104714.36	4154528.482	8288222.299	4531471.149	11133696.76	12591192.07	9718487.881	11312672.51	9778641.016	19094681.14	2370503.161	4487398.609	6054688.468	8677090.153	12774213.24	19038793.73
387.30011_17.185	609083.8254	318053.3409	150188.3143	6785467.908	15722421	13758334.05	6177172.891	13873860.01	10874539.78	6817648.447	8375484.749	7429091.906	155271.9916	161088.885	151977.8858	9749991.112	9925247.17	224249.1162	5389910.847	6906908.536	10422989.22	7655015.207	8280184.28	17807757.89
388.24523_13.575	19712994.32	25522145.52	10578148.8	26801299.4	14581213.11	20171314.58	17978458.44	23401185.68	18853441.2	17592278.45	57169850.3	13026661.92	190770.6904	247963.6499	212108.2164	21750785.07	26329704.26	151964.52	26569423.03	9524666.483	18145346.82	30098186.22	39594250.7	28810756.25
388.26046_15.582	46637421.64	216826837.4	21965923.46	1343087.224	255712.4324	217507.651	1160577.822	308486.5923	372636.0266	2665541.673	243361.8024	236254.9295	90322668.18	33665089.77	93975282.56	356667513.3	15813784.62	2644544172	394317.0607	3101827.409	68537583.48	140476871.7	490920163.5	153434960.3
389.26378_17.098	2145907.658	177999.4953	984167.14	100270.4855	98680.25205	103073.4325	132281.8881	94087.22607	99380.87861	94232.12832	97711.90409	257631.7637	1430078.371	116931.5986	88362.25034	90355.09093	116220.6294	10173515.92	104300.9348	91621.43728	91850.5211	99781.08718	746280.5746	130355.4825
390.27608_16.562	846590975	1647260754	772532970.1	1306472.378	6116755.915	1172803.95	1465495.384	1847001.736	1779228.237	2669967.184	1186704.125	994943.6533	776616344.6	737335078.5	1021971226	1414208250	192487056.5	3529958188	5450849.988	3400307.276	10249412.37	2269185783	1280169037	722531408.5
390.27616_17.763	232041.5033	359862.0511	11524258.59	593568.0821	306180.0632	161993.3613	124185.0955	116444.2082	136846.3528	178883.2207	197658.4556	283301.52	146362.7552	152830.2396	5040489.289	262325.1506	352043.027	3262198.851	131165.5214	117365.3545	8530228.654	440904.2707	498997.8113	138644.5664
390.2767_15.092	2141432.987	15070052.64	16954674.74	24309118.22	102800667.9	2343251.645	2613608.989	29908293.26	23542205.03	15445857.68	18552377.72	10917333.07	9879297.484	8950082.355	10691573.13	48338597.41	28291463.4	33205619.66	25505970.31	19581484.23	26917236.29	31706275.94	27975694.47	18304395.18
393.2878_17.985	8531529.468	4140124.101	3549344.425	2949255.843	5610995.008	561346.1543	167503.6501	1008082.392	95909.6928	1416969.571	247737.9526	336322.1805	6672269.282	6626024.814	3231739.065	13551168.36	958889.3917	8816866.408	245024.4253	1824600.447	3036616.171	2893813.64	2366799.621	6051197.054
395.30502_18.499	19350510.99	8240078.513	15435084.57	13536013.82	72570086.62	24292426.71	15345546.48	37028885.05	27505161.68	13573171.17	14118640.59	11849976.87	26893078.65	484002.9916	181502.2343	31984239.57	33693100.96	189334.6288	14162361.23	13197780.79	26489728.98	29876462.48	21834208.54	33798705.59
397.22603_23.819	37646551.48	42160729.95	45396839.27	32412326.71	27515050	27617424.72	32336002.54	28405857.05	30268423.48	31113514.59	26020369.56	32415646.9	33797308.25	37951433.17	43886282.18	29163046.79	28550032.98	43110915.44	31291054.53	32468474.72	30731892.13	23861398.48	22210173.67	25144160.56
397.28467_17.426	353169.6094	365059.7546	549963.3046	3392328.294	8901020.492	7528885.189	3915140.708	2787144.067	2516402.625	1701460.154	2330323.128	5815304.967	796417.2151	374750.6189	119967.064	1635145.461	386482.8769	137801.9506	2568784.557	1407443.908	1488278.242	1573213.887	4424603.475	2941110.9
397.31856_19.45	30408833.42	23342046.64	57037434.82	1538314.552	3040078.358	4823131.238	671961.4502	631586.5403	842792.8763	673350.261	703545.6898	2071301	33625603.89	26676214.87	21227602.49	45901301.29	74063945.33	79660815.04	4045458.932	6893888.828	36401515.64	49863648.47	55130235.87	112285645.7
398.31774_21.607	3823677.619	12548610.77	461546.4611	114322.4992	110114.365	114408.5716	114063.9235	110992.5157	113509.9795	122213.7057	199529.6658	111533.0852	542000.6775	264459.0419	1634951.084	1341581.401	139606.6039	56962126.31	108089.9482	115910.7353	142509.3211	1939078.846	494236.5013	201717.9551
399.33619_20.531	132712953.5	169007345.2	173746601.4	167003705.3	186021393	137407331.4	197176220.3	194997540.9	244611657.9	212011880.1	199345928.4	219781541.4	141925244.5	1030543.73	843639.05	68554533.67	177154770.8	991892.15	91428141.87	111125151.9	162414692.8	108816267.4	71420033.74	152194729.7
400.33546_26.976	1068223.389	5001366.961	757896.0427	9649873.454	2048442.564	3362343.353	1705217.394	1308248.469	582134.6786	1903030.437	3993514.441	1419230.555	395592.3325	753661.4618	326087.6692	1031967.505	23977528.87	266078.1506	1499854.13	3979997.135	18026435.11	11750429.23	3553017.115	3328596.754
400.33595_27.407	185766.1816	448667.4425	292467.8689	505835.5111	538002.7333	176050.432	319034.8073	3991137.661	49257.38316	41309.91555	324981.2828	168180.6099	281494.793	296518.6634	182303.7569	299336.621	333099.4032	301308.4331	168134.751	177661.9108	890053.1016	774525.7402	2189698.199	188987.3045
404.25557_16.293	4675059.452	45355642.38	3227178.819	2079256.83	4339263.223	792823.7245	9893068.816	547575.1618	942115.5163	2260280.169	386270.1255	3604936.172	2447001.5	2101543.68	3503714.199	5675070.171	472838.5669	223783374.5	4144791.766	913679.2663	6734761.739	7014212.912	18680432.02	1419033.212
404.258_15.103	422364.8898	1200635.694	78669.11867	1229770.53	783509.5398	425831.4526	762006.7547	1254863.522	783444.7553	492966.2967	352187.7723	503090.1493	80489.93256	601741.781	501542.3182	1413338.065	188047.3601	677606.9942	2618766.715	1795595.169	6137776.071	1185627.162	1342837.46	775369.7504
406.27081_16.376	13343123.9	97181399.01	10812530.79	211254.9241	327397.0466	185585.3754	242189.9679	204392.1465	333604.5367	205876.285	212425.4139	276400.2694	10342491.08	11792321.4	11499860.06	14643524.47	1025887.633	250384461.2	199426.2823	189823.7047	535639.9694	551305.6242	708219.8753	901129.7044
406.27087_15.624	58059014.98	215607131.8	51359776.34	72092803.01	108563210.8	537356.9391	903770.9536	900654.0924	609344.5004	938546.195	689118.562	60528311.3	121805256.7	43521329.55	123327285.6	571905336.8	18775301.24	3637922821	177270443.7	6017943.558	397585778.1	109179321.9	448988696.9	213315485.2
406.27134_15.969	18054675.17	44655800.9	6402351.994	4565838.12	3834431.948	2955042.787	3647154.722	3536038.959	4274108.792	5722625.356	3281977.713	4208684.836	15095260.24	14561992.23	16206234.81	24262845.14	4470917.795	210964916.1	5560572.791	7051009.272	13986870.5	89010238.75	75481418.11	15232231.48
408.28655_16.053	210697.809	1075376.31	293497.3781	496473.4896	219167.7848	189111.9444	219014.9613	218168.5615	227241.98	293072.646	225976.8075	227528.7514	221210.6341	346899.2573	353727.8853	1202462.816	286988.6289	18801323.38	208802.908	402828.2177	194139.2602	269171.2318	686604.7734	289541.2013
412.13593_8.813	9558778.31	2094068.023	4693352.022	3220205.346	6108751.091	5865230.01	4384218.947	9210596.895	6492359.25	5183068.486	5252189.848	7291201.504	99233.41051	94618.59166	309544.9947	4678756.958	1453688.012	271020.9125	8057277.09	4154810.211	4320470.931	10868722.29	8977562.381	14884821.89
413.29448_16.754	57178243.56	98880748.27	15078332.89	100617696.3	15542609.87	11012057.53	145911162.6	48016927	29698229.51	10719925.1	17559887.27	9955011.272	100026.4905	95431.59899	99617.19334	38537627.31	5276961.508	161296.0871	80035127.54	93636474.64	69802061.31	84146157.71	39392440.12	20472014.91
414.31266_19.505	24261168.08	54754149.43	11173583.47	681464.6156	735758.2139	4604304.968	530210.7683	1050320.149	794468.1167	376594.2758	1823699.719	969677.253	25910218.02	101437766.2	84077656.22	37198972.48	7904571.501	19347243.08	2405306.73	1229228.425	5789489.42	16927596.93	10015850.85	12865029.11
414.31487_19.505	24261168.08	54754149.43	10329449.13	43118066.64	28970951.46	23720476.81	37788638.48	59961153.02	37788673.27	26063228.68	21116109.67	6705936.071	539048.64	838672.168	353237.8452	37198972.48	7787596.37	309896.1776	21463872.8	28028237.77	32176206.46	16927596.93	10908577.31	24470867.38
415.32922_18.819	13185309	9245289.151	12771644.73	1679918.395	646779.876	327605.8318	1062730.803	496499.9832	242767.2933	5336149.243	453220.5142	1263146.538	12328842.41	18498879.29	9091994.311	12902811.9	13776401.51	25640161.89	473503.7988	2197036.993	21140090.5	10229259.27	8117397.813	20538396.41
422.26576_13.259	103875.8331	148247.8617	36894.27913	40640.65512	36319.3569	35781.56493	41931.94159	39174.14249	40481.64148	37640.75623	41455.91235	39480.79634	77180.50683	49083.96748	178248.5087	61901.01817	40627.51069	6496246.259	36643.48844	35398.19699	59788.59795	37418.08294	1146023.835	48463.16954
423.33496_19.855	120180410.9	55759923.8	112240740.1	100940359.3	320403885.5	116782443.1	99169091.7	167225680.3	205714456.1	109249871.5	107960744.1	127891936	148405292.8	160775842.1	110551087	191997888	316314374.6	204328794.8	128023601.9	100556934.3	195912570.4	176049575.8	164955717	114409176.9
424.30253_14.628	132023326.7	188661107.4	75403284.35	457606.8204	2788638.899	1151001.643	1007200.842	4166686.857	481675.9181	2017230.012	1319419.434	1237581.919	129288528.3	145221545.9	158476660.5	145976244.7	316607802.1	171981154.5	485036.8573	2672135.508	1296818.666	11843377.5	247691499.4	256432732.2
425.35191_20.827	49650611.28	64788348.76	83408626.04	52431769.96	186084114.2	138903705.1	46174904.67	136624905.5	94597369.08	56128635.78	78606829.35	111649330.7	2313013.504	2613633.582	1312106.729	96360862.83	293232135.5	679742.3612	96243325.09	75416067.1	135692007.5	131683021.8	131107452.1	184025936.6
427.36574_21.943	36854749.72	26401874.81	28867442.55	733096.4797	379442.9357	425517.5935	358213.8822	358142.6604	1229423.97	459649.2535	1798739.765	335845.1244	59856375.33	62317574.9	34926789.12	36371300.92	92223288.02	43365976.56	365396.577	473415.0716	56110635	37702473.44	64067689.63	37209737.65
428.36648_32.614	102657923.5	35900774.6	19100202.95	5294162.487	301932.7524	454973.281	646930.2622	207003.6479	222929.8355	317876.01	216095.8364	4873570.846	21740213.11	39232120.64	82886124.91	1036180.714	164604804.5	21768566.8	3953294.694	2798383.845	22407377.33	65547456.49	516676.5999	2831745.399
429.2875_14.005	107079747.7	132324470.2	16377835.27	76509188.18	750209.5126	84854.79992	1051698.962	111621.1597	70878.97533	132007.0067	69868.93421	560360.3759	52422522.38	10010677.4	27758788.38	108125326	6601490.492	118621470.1	86193113.52	171394028.1	104065974.9	73366662.07	96404406.34	17960113.02
429.308_16.044	4321373.795	2846514.138	1562472.032	361820.3802	362918.9774	958463.7444	361220.6397	380805.8948	556889.1329	672006.9322	358361.8656	935726.2315	2888344.852	2056362.703	1247037.899	2182092.414	764133.8512	12590404.13	889445.0663	414065.4913	524925.8011	1212289.51	330670.0056	1682920.918
430.3074_20.111	119981687.3	203166669.1	73698576.13	1609072.769	626685.7872	438942.3441	624986.2507	362344.5765	1470383.726	406315.2298	1767736.454	366130.7112	91143996.93	118547840.1	147707414.6	134648330.3	43894686.17	540013760.1	778981.555	497812.2371	1965766.116	133121767.4	160047943.4	2128920.873
430.30974_20.11	119923900	202738491.3	73680436.37	241674347.2	180499222.5	128066542.5	147999396.4	125322865.1	78064235.25	96506523.27	103472722.9	78474730.67	91004753.11	840268.1937	888481.4334	134419370.2	43850519.74	380548.1841	126865618.3	103156006	336130631.7	132697246	159584902.7	156403366.9
431.27444_10.283	18954657.27	22145740.79	16771547.59	4469444.218	22642136.55	27614043.51	20780599.99	61497945.31	20600081.03	12331265.32	38648121.05	21531832.26	8676631.286	376027736.4	25463937.83	17649356.05	32190700.01	22588259.27	32255232.22	22972521.73	18526148.22	31035006.06	26200853.56	43585956.39
437.29028_20.828	132982593.6	114454675.1	95630409.55	351114.8203	1184936.726	1250065.193	330340.655	301396.3259	86842847.54	562678.3996	367292.2227	764879.1392	93257895.06	194610785.4	83453750.43	65196145.58	91212332.16	105012334.8	1137485.19	60197534.49	68279693.96	74589111.35	100683678.8	82335730.43
441.34725_22.271	821893.998	1094609.959	536000.6496	1895787.589	2063495.906	3872880.047	1547289.227	1672255.504	2231821.068	2955695.839	5957990.09	4043408.547	920619.8078	1939972.546	257032.4326	2720857.62	11006401.97	736113.6814	3144700.342	5119462.911	3202364.995	16061957.56	5143952.033	2530672.58
445.32101_19.044	8068411.677	5703295.671	2209330.591	4003355.555	4392701.84	6056459.896	3779390.877	8951573.898	8493712.432	2563567.563	3992701.874	5127215.945	5054339.056	5614242.888	2994942.127	7139901.964	14172560.4	6331704.972	3681173.928	2331947.039	5667198.578	6074734.337	5450275.292	8088381.486
446.30258_17.655	13493701.55	12485244.68	2697216.794	2185544.698	406828.5652	998989.2601	1705110.892	381358.0972	3956076.214	673572.391	654634.2585	1630476.958	17067865.75	19079271.8	17353778.88	30300393.52	3243351.133	11088555.86	9503832.405	5458109.635	43775775.16	1988861.471	13782882.53	13274779.34
447.33617_19.827	24945124.59	15956777.36	13600885.92	25830960.13	41576979.61	22185305.53	24374512.46	53340351.45	35634280.02	15235857.69	32604038.9	27023689.8	311591.6122	22955761.86	12439543.23	12779900.2	54116710.65	26942428.13	24189503	11226614.18	24120431.42	28022374.86	38208548.92	21668818.1
449.31356_16.766	125065190.9	221689716.1	32941058.65	23684813.33	3461435.811	2680312.906	4981136.031	8183805.242	5190078.882	1995468.035	1351279.808	1242955.103	89168022.56	34366719.09	45281559.04	91521369.78	11686503.87	121342319	13671283.72	55231002.65	153077202.9	169416961.6	95285207.61	47590923.03
449.31535_17.067	92554629.74	90762371.17	130397595.7	140322528.1	61191120.75	47263285.59	470895737.7	51322346.31	34998269.88	57558753.43	82297498.09	37934868.55	36505005.6	7918631.061	23003442.71	42345569.74	19514534.07	77911574.36	176990353	72080343.65	211989491.5	113161684.8	37647724.89	41433034.06
451.27136_18.925	26513252.3	20754010.33	6212837.039	9847448.218	9374329.436	13918243.84	7992326.242	5785776.352	8877306.721	9783339.863	8140160.253	7784328.009	6879184.558	12919044.34	112190.8029	15103252.73	11558071.43	183023.2235	7496031.564	6701422.845	7788599.418	14052414.38	12601165.35	10843666.48
453.28617_20.289	1148630876	1020464375	631515890.5	725909985.9	483468525	661790883.3	596603702.9	400463722.5	625317002.6	698112820.3	443036444.9	364477951.7	620383342.9	1079837159	643272326.5	730433159	687079424	830678803	573750301.7	519957234.9	856641504.6	886261254.8	528696768.8	544201514.8
459.26389_17.531	111138.0357	80013.16128	115185.5853	29578893.29	26079931.99	24579163.06	40244265.2	23011737.14	21979145.1	97335447.78	25101951.59	28273362.92	89276.59896	71383.48362	71398.11061	28123731.88	44311690.54	67513.34885	35494634.38	18262748.87	18861805.29	77001188.64	25081207.15	14287851.15
465.28586_17.457	80135302.49	35553603.24	4980225.952	35323166.54	1137725.373	404588.1621	23254587.09	1503785.63	1580824.223	311189.916	1292021.177	309571.0411	9068642.033	6768837.065	8868608.979	15837142.35	7141683.705	27261480.58	1920963.882	1268140.466	3337093.439	5356920.626	34034602.8	2828826.874
465.31074_15.192	263438202.9	529755167.5	76667757.51	301288927	123827872	107302290.6	1520219346	308409625.5	281656669.3	131401640.8	258894556.7	104096851.7	210908379	14887669.61	1423304.895	215834832.4	98483946.04	3235377.338	449988510.1	775215321.3	612145775.4	703229213.2	453637261.3	80491115.3
467.30186_18.517	1069306903	965835266.5	166364272.3	551850255.7	436835434	457493931.6	562635178.5	284688999.5	493352011.5	750107482.6	756565985.5	422575020.7	338977658.9	466862428.3	326805224.1	689112148.8	318042878.4	479635830.7	449263022.7	229574009.9	351457173.7	664543637.8	389181043.8	210080397.3
470.3387_21.283	170578.3951	176077.4361	296445.6587	170007.9828	137590.5518	154874.8364	145949.0841	140424.9325	259400.5997	142064.6376	224403.8504	151774.9431	104007834.3	44371683.62	31719444.79	154844094	66069987.14	270429583	144305.7542	139828.0901	305366917.9	100413779.2	67449322.83	144007.9871
471.22272_10.559	107404.5793	173915.4505	24628862.77	135517.3748	2526806.174	100292.7442	104705.0569	112873.0049	92938.10694	101451.872	102563.964	80581.59325	92411.70201	149535.4162	113552.6738	121114.8732	99117.90776	102517.245	103641.7583	3102447.207	117278.308	447063.6164	112752.7111	160901.6222
477.28503_19.243	55922559.82	50119029.65	34090895.5	414572.2653	189146.4327	245773.2769	296136.6037	465008.4292	353475.4616	497550.8861	482835.465	533199.5275	32464500.53	51040865.2	45420696.44	69926305.72	39796756.74	43107644.74	490116.2919	5762440.866	27711378.29	59809623.54	28148195.83	43246810.99
481.31618_19.442	1922500046	1721147888	332133143.7	1826397526	513199218.8	90851425.24	40143063.64	3707964.579	228651484.7	43789287.83	626184472.1	285686490.7	711560858	1136122559	740410583.6	963211526.9	615733945	633220986.8	802562524.3	406614226.8	748096672.4	830232489.2	489564469.6	277725695
481.3177_21.898	137530699.8	118066231.2	59296963.51	75492422.12	46364164.53	93847516.44	1305613.53	1237803.93	41683329.99	65579314.42	31010359.95	32773168.13	88047828.24	111876555.1	66699139.81	77834423.76	80704331.75	86094856.55	8568954.174	54922062.67	74638309.77	80285018.72	48149497.84	50670422.67
482.24298_21.067	23093224.43	30532939.73	1703988.64	917840.4086	2239491.202	1940684.019	931197.7863	3235253.873	5310135.979	3526933.646	943463.5273	2543410.391	2336260.102	16711930.01	2278097.314	1727960.012	2942811.814	5235143.492	1097553.751	544533.8383	695538.4518	4091087.391	1999199.259	2301286.904
482.34695_15.572	166632967.8	235739134.3	83624976.3	152345672.5	173924061.3	180846678	205648562.4	277002874	187650789.5	143898099.3	367364248.3	131588444.9	112203825	148957990.4	199785362.2	155566192.2	402978324.9	146394701.3	197584051.5	168167388.6	167214263.4	288693881.4	371641734.2	295463722.8
493.31569_19.027	1941095184	2182382563	423126122.2	821506.5986	2751159.625	920914.3985	911751.8674	402822.961	591143.6095	705395.8436	725267.8663	494802.6857	590916732.2	804905135.3	591888038	1069336667	1048791050	1277907596	447295.6281	1321777.783	6033875.739	18358558.37	928036611.6	784716039.9
495.33342_20.393	23578945895	26328183949	16554454718	22783391468	20421712206	20593077714	21620721568	21566184463	23528412867	21073510687	21496959455	20637964170	19896453874	25097319417	17596471879	20664502965	24697878990	19706158349	21247626954	18690353506	25696778858	26649049846	21280561038	19286066935
507.33319_19.927	341499166.1	451995169.2	60528955.64	229096913.2	62550408.57	102006280	167154934.9	73869615.21	108350081.2	139105676.1	116911482	87536991.68	65568165.43	151147113.2	92645594.5	168865318	139673910.2	116288102.8	130866803.1	74719658.29	106410713	170478181	84162235.19	61678210.36
509.34907_21.402	1697710598	2566896850	431586652	1871614770	768961932.1	677319642.6	1127713727	671027284.5	946869638.4	1316600214	762023713.7	589989835.4	1034082244	1773268622	870250307.2	900970218.4	873206217	717208783.4	981213650.3	598648107	958457169.7	1232401159	622832517.7	432644246
509.38422_23.116	70929202.48	140112198.9	45718308.94	1698827.665	259483.8739	261272.7943	268833.4887	266468.1496	3589523.979	1299634.446	271621.8501	270955.8599	60438399.13	145872277.9	73326893.65	47843624.75	84548037.29	72268797.89	261198.8179	1928262.353	69510123.28	133256019.3	126059590.9	40840760.83
517.31573_18.683	147680139	146713478.6	43477591.94	158281.823	122628.1541	116445.1122	158998.967	97182.2251	1480433.253	127439.2252	117771.7584	1209295.554	36598344.64	126558914.3	56698252.92	108069187.2	73605611.26	121226932.8	129010.0716	1768202.28	3384232.397	129095.822	2512639.008	82562454.5
519.33361_19.633	11045232032	12704381145	7189820658	10155625958	5845569099	10787077336	11259744752	7605448023	8031427426	10225506856	9957630100	9484692648	7529491619	10057318824	9301429499	11356753194	10829911365	10249523260	9767699140	8125579094	11127016518	11755995899	7742376856	9247881251
521.34952_20.842	10145982882	11397050627	4649265184	6633785534	4806543555	7194826785	7068593617	5836535818	7435260346	7030837112	7567860817	6520720792	5665190423	8210610047	5427072643	7466275963	7825614714	3289460390	7769421526	5511010351	7375288639	10065679906	6513699044	5824001202
523.29058_21.039	130317483.2	42444563.13	63967631.13	6272441.101	2099668.438	5129673.051	2730164.506	1698066.184	5451930.071	541316.1186	5689718.534	5121522.076	87497604.88	122873646	117670009.2	27595152.74	50674809.35	60454149.11	4965535.11	7006221.295	48842625.95	48325797.02	68867771.16	57613097.6
523.36352_22.403	14585602012	16725233980	9837915054	14166520697	15193731872	13971457603	182637747.3	13310791591	17422249386	10342240508	11878563554	13065067082	12521280171	17597372512	12754187195	12145628298	15477238501	14080138054	12879369952	10929894135	14989072217	16761592142	14454373405	11686894318
535.36428_21.757	185862233.8	309851328.5	31766162.87	56515770.7	43768616.64	45817571.31	62988310.05	41108908.31	77418291.76	51692103.54	46712949.74	27942025.28	38017051.93	112678217.4	48947445.15	63641320.39	81032144.42	29175771.25	58453677.13	36240172.48	63017754.6	94319083.83	36079554.22	28691389.17
537.38031_23.159	162104802.9	354892744.4	122726556	207245530.4	204110200	181804884.2	175319971.1	129865799.5	199082843.9	115224544.7	102231126.9	151391263.7	140825839	253849724.9	192346001.8	138163435.8	303805458.5	144162265.6	152137758.9	110465571.8	236310481.1	287157450.3	133298949.2	142748813.7
543.33096_19.654	8913160215	7206433703	4588631244	3683099.228	3550291.482	3781301.719	2456560.025	1991147.654	3163923.137	1231728.147	2837086.451	1793832.016	8093862658	6969255365	7490923502	8427393502	9859469990	6613085611	4920507.592	1674127.867	2332772.832	8921587.529	2413461.798	2053496.857
545.34904_20.318	880753904.1	1303665520	233407003.8	855587133.5	199583388.8	968605231.1	480223323.4	287082796.7	487556910.6	726314958.1	637384352.8	666412257.1	389298790.3	504202256.5	512547542.2	798053300	788766887.5	495766455.8	461773078.3	252240126.1	425855997.1	838162664.7	437312551.6	567930867
547.3646_21.351	712176750.2	950979206.7	170862147.5	463366311.3	201278487.1	398939731.4	376325138.6	188837778	389760730.3	375474087.9	420135808.9	322421347.6	286890394.4	427422059.3	389156967	402084783.1	500976046.6	267294352.2	334365602	150445807.5	282122535.3	426695546.4	222110120.5	187559319.1
549.38043_22.736	562019166.8	679580747.8	247919259.2	519463117.1	453132588.9	401580840.3	460924138.5	312135620.1	429266399.3	261482680.6	363176290.8	392513287.6	303097069.7	723173198	376262723	395678164	700582583.8	417881127.3	437904366	299788093.1	683412560.8	621626239.6	357711197.6	277595575.9
551.39432_24.704	164410756.3	244183920.5	59134825.15	632172.2928	1893811.322	606401.0604	1084663.933	2360117.432	1999994.798	2123855.137	2895276.925	507998.8385	113398653.7	169316869.2	139703831.5	126822071.2	216942832.7	96805917.49	1073291.617	1918711.021	112621189.5	332035152.4	116047501.6	85531850.47
567.33371_19.579	2623280625	2793947508	1153345225	1986690954	1288344593	1597608354	1455311752	1871877863	2052446917	2213482526	1777619002	1466033919	1696790574	1980468404	1446945536	2312859773	2768044283	1836651506	1938412631	1420465374	2060339349	2916677947	1611538658	1443185176
569.34872_20.55	105694612.1	167662604.5	18253670.42	65638986.75	19081850.66	32759820.46	53724838.45	36809386.31	50444754.14	63185802.17	41892934.81	25931081.77	47510864.04	45016018.93	43756610.08	78073864.25	65972485.08	40714595.24	58937202.5	32422194.6	42017301.63	131516425.2	61107304.91	41174706.88
571.36532_21.047	210952787.8	246996683.8	51968297.38	151727730.3	76615209.1	89418705.63	131436607.3	101429222.9	137847733.8	138597150.4	142300998.6	81494112.41	125675276.9	175573950.4	110790780.7	161432321.7	246188019.9	98075776.57	144325921.4	76350686.95	143058431.4	266811837.4	155524342.8	68213209.21
588.29381_15.482	113073.5863	132996.8166	110760.4287	126365.3161	113364.911	117150.0932	291068.41	128006.9442	125842.6812	120939.0521	126820.5838	120327.3016	117209.8845	125026.8977	121434.3082	118309.104	135096.0749	149760.7222	116580.9583	117057.8958	113817.4905	236938.3383	129117.3775	124486.1257
594.34448_13.251	293751.3447	424937.2951	394298.5734	1525463.582	4610448.564	1441917.963	5858515.698	1568694.118	965745.2312	2065762.587	301379.6263	205229.7751	70496.71413	221948.8598	74891.02104	1474158.694	601629.0404	152081.3148	445488.0165	995574.3491	4156305.445	2121102.149	3115556.354	1810777.214
649.39829_21.071	437722.7949	288562.9273	290221.0517	410175.3166	4415944.521	392543.8008	390421.7569	2611814.112	333254.0862	233000.711	276038.818	385370.6417	289746.585	421616.105	213204.159	570537.9925	441419.2608	319816.0295	267629.7996	361669.9111	317411.2164	420065.8581	39486913.76	586065.8388
755.547_24.414	62470443.85	2350545.07	1841679.281	7382960.254	7101986.172	5427290.774	7210755.029	7734065.427	21101884.2	8082269.959	5041370.877	2463261.339	428467.8802	6478983.228	14219352.58	793565.7707	1431589.988	1047842.415	2644914.237	964630.1678	7690379.031	2666945.911	3228116.787	817965.6072
757.56079_24.689	87421008.19	90336701.75	32931924.1	371818.2349	390138.7708	404894.0671	356344.4866	424164.2826	376388.3701	690424.3118	366319.2823	358482.0611	710742811.8	242477024.3	280673498.9	43873730.54	48428893.8	23204840.84	381128.722	384165.4439	3325342.419	155552050.3	526670740.8	13092851.72
783.5798_32.656	326251175.1	72005830.43	31294047.28	20704121.35	15445431.3	20985050.04	30437934.53	42902384.42	60803857.06	36610958.74	18182834.56	21747794.07	44580205.99	275159020.8	174484964.6	339263861	28768066.12	1047747.381	98927051.15	124664563.5	379612306.1	120937327.5	72123997.27	141371261.2
786.66167_24.681	532257.0226	784117.4982	398789.483	660617.7127	1341666.604	1278404.53	521437.9434	1120117.132	1234408.864	950635.9467	845608.9232	523271.8279	595611.5744	690626.6914	700534.8429	30429522.56	5297539.998	425794.519	5644175.096	3691606.953	9066811.561	8279688.951	8668170.943	10420879.93
813.62505_32.68	88844.53292	89470.07797	107593.8338	166927.9371	59311.0009	60390.73423	79987.18835	62970.83523	84107.6699	182555.6839	68044.42872	75197.92251	120066.5274	124176.6508	95524.75555	1140191.596	3176613.357	106380.8554	258955.5772	666284.8654	594160.9687	112440.0565	136479.9738	1472788.597
831.57753_25.934	49814446.55	49737275.35	93280818.78	3115985.243	20165492.64	72180565.97	6938387.051	52997273.27	12852553.5	5998909.466	6006881.185	2812183.653	635600.3983	3280876.773	1746312.677	25373638.46	32404085.09	1278990.698	7957652.778	4673313.684	13964872.68	22676860.12	14525668.23	14105229.46
