# Supplementary material for: Metabolic Insight Into the Neuroprotective Effect of Tao-He-Cheng-Qi (THCQ) Decoction on ICH Rats Using Untargeted Metabolomics
Source: Front Pharmacol. 2021 May 3;12:636457. doi: 10.3389/fphar.2021.636457 (PMC8126979; doi:10.3389/fphar.2021.636457)
Supplement: Supplementary file 12 [file datasheet2.csv]

Compound	S82	S185	S187	S188	S209	S210	Mo90	Mo158	Mo163	Mo172	Mo173	Mo198	H86	H160	H174	H192	H197	H213	M93	M152	M177	M179	M190	M196
Lable	Sham	Sham	Sham	Sham	Sham	Sham	ICH	ICH	ICH	ICH	ICH	ICH	ICH-THCQ-H	ICH-THCQ-H	ICH-THCQ-H	ICH-THCQ-H	ICH-THCQ-H	ICH-THCQ-H	ICH-THCQ-M	ICH-THCQ-M	ICH-THCQ-M	ICH-THCQ-M	ICH-THCQ-M	ICH-THCQ-M
104.04634_1.385	16472582.31	81311470.71	27789418.35	10577430.69	26354362.01	32190997.37	2791272.439	6450991.995	11173606.6	113013145.8	28984440.3	5357773.94	5006791.273	64090561.7	12252845.31	2962389.014	8888678.419	39259259.9	1508686.616	8343234.676	10718397.26	9458769.983	416893.259	2898319.63
244.20457_20.716	4010929.34	11166104.21	1187482.543	5586184.978	3220135.448	6519522.197	1147789.008	1123103.62	2821230.104	6405048.509	3971423.461	1276128.186	3544298.671	3978379.473	6609086.268	4490846.844	2646128.708	4976247.968	3541789.044	2454706.719	2380259.553	1322408.139	1107956.748	2075183.208
266.15612_19.023	65753310.32	93994695.95	74302785.93	372926157.3	81723129.65	40413387.94	62028151.68	52504958.71	62548802.12	75346966.76	114301363.6	93005476.83	545751872.8	52241641.31	98326545.02	52182259.42	92767035.86	79545208.82	125057840.7	601062761.2	58413496.39	108080952.1	81558415.19	155318800.8
214.15711_17.227	7418324.276	36593272	2066561.433	13669928.35	6943254.689	25557536.79	2080655.848	3020148.171	3781478.242	29116527.97	11485042.25	2166303.594	5196102.783	13505795.99	21830428.73	12630035.37	4735651.171	21540244.38	5881031.036	5378845.002	5510576.912	3657274.265	2878332.422	3148632.655
192.02689_1.303	109069165	73310125.48	50245069.17	37808117.77	91417153.84	163730573.8	65102934.79	46669775.83	62696841.33	78404262.11	72134680.33	63175846.22	73051125.96	51250167.32	52505187.66	27834909.06	39274159.4	146718745.1	158313374.6	62840085.58	69233485.26	34990632.32	47967311.75	24120771.34
392.29431_18.627	104227761.2	252331958.5	458314085.7	294880001.4	917316406.3	422089510.3	105265905.7	32822569.47	115356904.2	32790699.68	50873609.5	308835532.8	1114848873	121748897.2	23320350.75	703001727.3	116083442.6	195744537.8	205198455.4	233323587.4	709337373.4	162048129.4	311931579.1	86467910.29
294.18773_22.09	31432573.03	35314592.98	79323676.42	102456376	31926143.52	52529594.15	34548489.77	33459220.32	30462158.58	19981025.69	37329531.58	52064001.42	178038711.2	39975358.89	39180951.2	33771478.43	46185117.02	48474599.93	35396441.69	136333253.8	19677567.5	45029176.59	24054568.09	71558589.22
580.18176_11.733	167205.2683	352056.9162	184490.0629	135342.85	191332.4184	235143.7362	137739.3422	160049.9077	448444.6971	151373.8527	178336.606	666593.3249	1122562748	171226.5116	469158.1925	158503.7301	124719.664	187069.9806	141134.0709	151629.1058	160747.9096	164858.0746	152190.752	157477.4824
139.02629_12.027	9363497.6	10339864.93	2869174.994	10011991.13	11235180.88	12344526.74	8376497.979	9370301.29	12288245.07	10514061.16	13882839.65	12858575.23	13489312.86	8471456.666	8189771.251	11676893.17	12498720.66	2159314.191	8434761.099	6502514.766	9630520.593	15063234.12	14270694.31	16743064.7
180.06344_1.308	292865379	93171274.77	109276232.2	381951534.2	526078054.4	444747157.6	92018085.99	149956866.7	177345673.2	67701849.33	86184103.76	168980187.9	129800979.2	147786130.8	332728825.4	341262801.3	81025564.95	396367056.5	85905767.75	174722604.2	129770915.7	195740176.5	126372640.6	137472472.1
326.19284_21.861	283843410.7	186660810.3	104865586.4	176970197.5	118754170.5	71519702.45	162117265.1	208714247.8	172299926.9	121374468.6	209695386.9	166597271.1	360902602.8	40465877.27	118147885.3	250812742.9	61429931.33	149273312.7	133383152.7	132413994.7	167505983.3	315901308.5	237977920.6	348510774.4
180.06324_1.403	21279614.41	17645508.15	13875671.25	43615737.57	95149849.57	58764926.71	14700628.36	19322643.29	24333212.87	16340358.5	19225324.35	22144532.2	7402867.842	31387390.65	32019769.46	21183671.8	16115378.48	33686024.66	29346522.12	33664386.46	19470180.55	27735362.63	22426591.66	16391855.41
234.1625_20.369	21836300.73	18008330.24	18756811.15	21427708.14	22604579.45	15901125.2	22019566.9	16220029.32	20548774.76	21732642.34	20847234.96	18041388.88	34756381.39	27126934.03	16954235.07	27695790.73	17560419.24	19261293.86	17899199.89	20393024.31	26150152.64	25891078.06	19441738.67	23904173.52
358.14329_17.994	683935.2343	8741141.282	948675.7091	252188.3103	2845251.285	1253035.13	1773790.596	230285.5927	229668.2863	137301.6495	137478.3504	466688.1546	407547.2232	780565.7832	3511784.09	4306795.588	717870.553	6777736.9	1391723.275	822075.7931	347696.4549	1159074.191	4657783.011	354113.7001
174.08889_10.773	6241370.165	6247661.463	2346281.916	5102136.718	14193714.71	8819236.647	6495391.312	5664582.634	21851282.65	12397176.35	6636716.806	5926254.138	16795215.04	7008272.285	7742554.312	5226128.096	7040445.363	4818616.18	13686951.81	6196574.323	6792484.608	4232341.625	8174047.617	5763416.489
430.09185_10.304	1983275.435	64579.15006	11428630.64	4028351.916	11591628.63	3207108.031	4309243.042	943920.3398	11252984.16	53111.82783	713085.7989	10929625.38	2002793.389	83032.88133	48039.42897	1745050.247	8581893.628	559145.0414	3176208.829	16843307.99	20959196.83	6148612.814	12472285.3	10996304.33
246.10118_11.4	5520166.747	4855098.764	1486842.769	2165111.76	6675165.499	3867421.404	4773075.002	2500649.101	2594631.82	7522641.74	3628205.726	6662749.24	11936077.64	3558115.848	1299255.483	6110521.225	3832461.917	11754875.6	8080186.376	4881717.682	10491334.41	1649084.329	7883010.987	3135427.868
188.14114_15.887	24138121.36	35185868.62	7442179.481	34577597.56	20705080.92	21706733.8	7471230.44	5609609.845	13270877.15	20710095.09	24524398.44	9694855.175	18688352.59	15235597.67	37861231.86	15656180.88	14549974.5	14141769.15	13300120.52	10745256.9	21761835.21	5548337.963	7609107.472	20534757.88
130.02577_1.305	20327471.01	13723874.94	23703384.67	12755098.6	29161903.7	32915289.05	21222802.24	16158692.75	23075725.14	23367822.43	13461048.86	41890777.47	19491917.27	14010761.8	20274008.2	10233050.75	15315782.6	52478672.94	46028327.53	14465837.57	56543978.71	21139015.66	13232664.97	12382097.53
361.03454_18.697	7128477.706	7929832.751	9420198.567	6845172.384	15874303.1	16593518.38	8502201.316	6178169.468	6832446.313	9629582.953	8400099.515	6180496.85	8451364.155	11559376.83	8463917.216	7794871.258	7370166.48	30615230.49	7337038.599	9530370.788	9396877.003	7971772.828	7239183.136	9441324.708
453.28739_20.28	325717046.4	197840961.4	506883438.5	339887293	621800719.1	693314913.1	156326076.5	150998002.6	308337541.7	150015638.5	168876914.2	212090196	294909388.1	329354697.9	332722827.7	365348868	234913258.4	417400592.6	278819607.8	302778292.1	285784988.4	169868459.7	226810743.1	276445777.9
132.07792_9.087	26101538.85	15955118.29	16049489.79	15418751.53	39053783.93	29056230.71	20144797.74	7853757.402	26591526.69	29828944.61	9591022.519	19392631.27	21085084.21	19156719.58	9620125.105	11253010.5	20741083.77	28696879.2	58733797.23	10705218.87	13313963.26	9126795.734	13244117.49	9319796.829
163.02981_10.841	646767.3911	711689.1217	305655.068	483802.5483	938888.3421	829841.2223	136318.9844	118680.0353	406655.2926	497330.8575	401920.6655	592159.644	246031.2332	531159.6984	516474.3048	178802.7985	312547.0397	678446.1014	437989.483	332660.6967	301503.2491	166222.4293	435747.7326	356960.4518
173.10489_10.159	6538377.045	8596440.257	3026498.155	3793771.378	9522077.46	7142133.463	5954093.007	5150301.125	4910079.46	2812224.633	4764645.45	5981297.194	10576861.35	6047472.728	3632588.201	5775852.791	7264041.547	7805021.35	5878771.695	4641545.765	6705831.879	7026242.771	6346191.976	5687955.82
240.04286_16.313	50097.90732	39777.57919	68950.65671	31484.00938	63603.26185	46651.92698	341936.4286	32788.61508	31973.24733	58881.72086	38019.97033	36611.31539	3878616.25	1764992.439	579996.5036	8753499.587	581427.7249	1877103.545	4222463.257	274957.1884	730955.7517	245066.4158	277406.6048	145231.4021
270.054_14.228	739695.7006	33318.10462	818877.1413	621097.6218	8431160.643	2071166.045	218024.387	80055.79728	602040.9554	34777.06351	668209.8145	1131133.971	219860.5867	41859.2855	101948.5142	390954.3147	1422391.151	4155110.336	4621766.479	1388509.561	781640.3401	82574.5639	536738.6991	486064.776
188.10472_12.076	47402904.05	36330545.81	19665864.08	40006470.15	90732011.09	55510045.68	43449676.22	41826852.15	95205526.25	30073413.56	34347937.85	14917513.8	105671094.1	33086626.64	56236158.28	42552979.94	40504216.58	26049979.71	95341133.4	38953042.09	55281040.12	39642772.51	58366029.51	42192084.82
136.0366_1.161	49035021.18	56153692.79	65443771.31	51115628.59	104735581.2	51545227.05	58155897.35	44184226.2	44773041.75	76251703.33	53923406.6	36305554.46	58765697.22	35412037.89	35171465.66	22101120.23	53193943.65	23966853.8	41988551.67	36630434.33	44223221.86	53930779.79	34422626.91	41287525.36
108.05625_9.637	245139.3689	6357478.427	5816906.753	4692229.637	2293268.33	3307590.701	475581.6685	723635.7019	4747896.565	12864724.29	3005820.383	4235508.469	1650523.235	7352317.513	4393384.172	1224127.093	3053220.789	5240993.751	1786735.834	1653917.471	4306432.176	2702295.458	3223522.073	6355020.549
193.0737_9.52	20160464.61	114658119.9	59161084.08	54504673.46	36317724.89	113498156.2	11562914.47	7376038.963	53274337.09	172713322.3	40507017.92	40950866.36	37451019.23	72710276.31	62464347.81	18443098.26	45172182.66	28943967.67	26839619.28	37697414.4	58109097.6	34835168.57	28616365.34	67662933.41
408.28937_15.152	4843437.732	43064994.63	29770059.54	20275519.16	93130758.83	26762351.36	28574379.16	4688662.466	23970790.59	300114939.3	23751324.38	29591067.58	204468916.5	92315779.54	7888762.559	36535436.78	15935413.7	49630180.26	40894130.27	38421036.36	62809669.58	7858101.037	41701295.9	32038469.28
376.29962_21.533	114062.787	769411.4028	105102.422	225517.668	142736.8524	420363.276	93998.83787	102793.7746	184670.9899	2121548.507	92530.45891	300561.8662	759278.8742	603566.0853	137035.1423	296908.0107	139788.663	394641.6482	339899.448	282197.1186	300171.2161	160835.341	295897.1527	164229.539
286.21558_19.112	11806924.41	17279123.02	3690571.217	7953551.639	14237609.14	20559679.19	5430801.128	4750245.835	5352068.799	11406599.07	8350527.943	9032419.51	20824678.43	9087709.664	6960079.415	9510952.76	4677691.455	17390472	7577249.634	9149845.346	12887818.57	8409125.014	8539733.046	5263581.117
166.06258_10.55	7918261.727	5067278.872	23733248.15	17789153.76	120765317.9	14206987.33	16901936.6	2479927.004	38732395.98	6975436.375	4668098.916	33023625.75	16903684.29	5217136.999	4753235.296	9716670.335	4605965.286	5863558.373	19488061.17	4692177.45	11555576.65	3280795.744	8082329.043	6679187.621
478.07672_14.102	95687.72709	36827.88809	50121.76884	37921.45719	76965.97427	60121.15981	339483.027	34307.05741	35174.10392	38151.24863	36545.61715	62430.00985	478009.6145	341970.9919	1009638.222	1709187.561	593089.1208	3988189.311	1600449.71	1447920.013	453803.8153	364362.5988	528029.4989	190923.9365
272.23622_23.786	23723277.35	31041796.08	18108646.44	14298808.81	49909007.62	68652020.24	11176346.01	8424237.04	9555089.898	29558903.52	31428514.07	13975529.48	20648240.44	17795086.24	22115962.23	32151974.1	22436064.72	47519491.88	29789706.36	16406646.87	13175139.18	14215261.74	15279161.45	16697757.89
240.10045_15.149	1141506.213	1415928.07	469849.0222	967869.1106	1736812.272	821757.7859	325361.4537	376791.8539	310217.2979	6151460.076	972217.5588	634806.6168	774612.2456	2505189.022	767725.7145	635602.7415	649042.8246	2299948.542	883202.1802	807114.6027	787693.1293	1116364.948	1629122.401	361857.5808
250.15742_15.309	1495495.97	962210.206	826592.0059	1158623.243	6974791.371	1806667.881	565025.9836	803962.5641	357748.4371	317796.8899	357485.4345	587181.1848	206824.4867	2614379.777	1869483.917	1316003.472	678259.0675	5753052.274	1333453.688	1522598.337	1184832.261	542042.182	1287924.54	704028.5928
232.08534_11.167	11467276.91	26132048.13	46063183.54	5725990.626	57526245.34	15365167.72	124271516.6	76894448.8	34222206.88	150145363.6	77521803.99	90598404.2	73346870.17	47991255.67	3300277.07	8488860.757	9229932.536	47714242.87	305541.9621	7465186.399	23042464.27	48874439.38	89847142.85	79088858.25
264.11199_8.821	1431526.577	676512.3745	350797.4917	219976.3919	381106.6747	1236471.685	141463.3564	73384.01731	307189.4515	1060776.274	188107.2764	528303.0017	556543.883	354630.9021	520493.8784	76300.46275	275405.806	724090.9731	103357.2022	173110.2262	344177.9558	84287.68126	76278.51486	354645.6442
328.05976_16.569	234306.5328	175267.3737	153905.2512	120345.5797	325724.1215	179163.6793	20750305.99	87506.26209	156402.8967	49184.33836	85095.94398	174134.334	19891825.26	2773159.498	2624461.632	16343587.64	3849543.739	13046787.23	20865109.29	1471291.934	4741687.677	3436293.266	5003676.841	2779257.324
354.24191_15.487	2805685.641	2752156.9	1026754.985	2202888.245	1160045.251	6481074.733	1180541.554	395907.9695	695899.2632	577669.997	852096.6783	943973.1869	1715244.331	1987947.496	1917743.302	813219.4174	561597.1686	2552359.918	1680085.529	327252.8616	825241.1019	681027.2525	1131941.731	333295.6977
160.10949_12.987	6718676.925	10643744.55	1965279.546	8093867.028	7195126.927	8626857.052	4037369.206	3252132.719	4365655.563	13904558.67	7894716.502	4864321.155	8402452.4	9096444.775	13499870.85	6293735.838	3876495.166	6318462.323	9736364.806	3482484.252	8477337.639	3202653.741	4441633.537	7148985.119
160.07307_8.702	3103921.974	2962350.178	1944649.322	1861702.543	2495210.689	4386238.905	988593.9012	1187922.561	1385102.045	3689644.814	3483176.278	1682218.277	2268635.127	2013487.782	1687258.23	1040113.817	1874255.394	4707324.602	1593926.349	3048032.378	2221930.79	2040407.726	1192292.98	1646541.891
582.30685_13.876	358153.1949	4212692.817	4155926.619	395095.1695	24169463.68	8073894.609	2986737.278	52808.03839	4235930.227	43692.34418	64620.80103	6486046.722	17010639.85	362003.236	380723.7259	4163544.876	1957608.099	843651.5709	5597328.826	1503311.654	5808461.712	598177.0147	1357604.492	1052477.224
314.24707_18.392	14175496	14416318.39	3407729.305	7201888.248	14361737.09	30764835.61	4450793.63	2163093.342	9344533.812	6161687.314	9678087.246	9026610.702	7469476.525	3950607.721	8874940.442	11898335.43	5658425.978	13104115.04	4299528.978	6590543.933	11647339.09	3918192.681	8428497.186	6013364.416
296.23625_20.315	32097649.2	57306043.22	6563916.692	24824121.01	16661127.7	65047199.47	11852081.58	2637516.617	10135908.19	18612041.17	12484257.92	19223506.54	14768735.29	14584581.01	13764755.69	15791903.33	12557121.6	28230960.07	17893416.43	8727285.344	14227330.11	7378794.201	22216126.43	9113629.594
182.09411_14.516	20293062.23	52579916.82	6498492.844	6985089.267	3121243.397	990467.4156	4029589.282	5783225.668	6946379.479	4284930.65	6809304.941	13199923.61	6891573.526	3937923.101	16810135.15	5498461.357	2597080.379	1592755.25	8233251.726	1400457.447	13386939.52	2930946.917	16290378.3	10893930.7
244.1317_10.549	477622.0972	1117508.929	65799.65998	755435.57	1015833.717	690416.8904	186838.7523	70612.91398	268110.8377	227020.7228	177042.0407	328629.5509	856921.0621	224980.8032	103878.5174	69640.11668	262415.0139	188107.2346	2257918.378	557792.6925	74696.63066	76507.26037	250605.1462	299713.2562
168.02916_1.246	54364172.37	31611235.95	14196430.24	47952440.99	12804223.27	38094956.3	28949715.73	15688722.57	17651235.1	38975510.83	22035558.06	32839204.64	17436118.54	31575948.82	27303375.8	18415729.81	15495164.1	28497127.66	36599340.43	14113230.05	22643333.7	12120688.74	18089732.44	10348462.76
324.23125_20.052	187458.7991	369753.6122	137770.0377	100630.5747	355239.9316	715799.1417	241917.6456	1042182.559	192632.4176	103353.3402	627439.7381	237218.7975	658927.0792	210755.9561	132167.8328	347158.4115	166343.7776	295494.8797	87379.64378	5582225.177	1252072.964	356447.0617	290065.939	178648.3904
161.90379_2.703	57057773.8	62197811.66	57637516.03	111013717.7	72419408.44	65369678.6	56042003.22	35627732.39	103655972.3	73541770	46040201.12	60856157.31	76567547.92	30827813.15	26554857.81	65303689.65	61668559.89	157860542.8	71231107.54	56284324.82	63315132.72	71584498.24	52907798.45	54231249.13
222.08957_13.039	87420.86498	54890.27837	66180.33085	45807.45487	76001.32881	72132.88777	192089.0028	45625.82996	34406.38172	142062.0053	61763.94206	96599.43896	790867.5622	293458.8903	213360.4666	2343103.11	767187.5231	409726.6199	1499928.298	116436.579	307479.8125	257716.4938	408216.0347	103994.351
344.23653_20.856	30862296.73	31900230.16	11168283.6	29281345.51	17525941.38	92027839.91	24056626.17	5074035.049	5016353.104	35525175.83	15295620.87	8485425.971	17863933.42	35233962.15	12574556.64	9645184.283	3846806.249	12123022.19	15453887.05	7318082.745	6324580.479	1775803.606	5896014.46	3097186.644
230.06175_12.889	6092889.073	2822615.236	3313459.658	4009145.192	11491780.2	6697720.933	3418575.958	4990731.926	5329062.285	4619172.059	4458508.884	5945491.184	5208165.53	4177609.474	5607162.647	5431926.821	6262427.303	4422853.63	4351012.913	5861500.853	4786231.321	4424738.88	5604807.721	4334054.616
136.03735_1.157	10535293.04	4695728.964	10281271.7	14874068.36	9380072.426	6788664.031	8938058.92	8298336.141	12350890.51	8077142.02	9341726.579	9164588.048	7858453.351	5678435.987	4241186.078	4508256.218	10723461.13	6042352.879	12579646.59	11139166.92	8265508.727	11603462.62	6340223.602	10280728.43
334.16438_10.992	454926.0971	495010.6334	169288.5669	462842.1986	150632.6195	114570.1191	306833.0139	124137.7777	177020.0174	125207.428	375363.3351	574484.4953	470668.4594	71850.42459	955518.6122	82653.50332	199953.1252	131015.0668	368353.093	118069.7176	1222148.675	228371.4058	365254.2151	655205.3546
258.18399_17.232	5425462.722	5690921.179	2185353.781	3297624.754	9085675.695	13358907.94	3219547.699	2932702.27	3806839.76	6529340.394	3694995.369	5144489.986	8837907.774	3732298.517	3211825.133	3689543.768	3240977.297	7278897.396	7156849.244	6366867.423	5251200.322	3289852.459	3508284.753	3040623.958
301.18977_16.226	2792663.244	1010134.29	51452.52284	117515.755	633516.0897	494876.1197	242144.052	425266.5786	1328650.769	1139666.298	235901.8663	470575.1456	387587.421	458622.953	411319.7662	1327143.151	66738.25968	559517.0604	99204.49447	222980.5455	318885.7222	373367.6283	859154.4691	102609.6089
379.25023_18.387	493739820.3	397796574.2	492396058.5	431542633.3	907486866.9	1119738204	477388774.2	276142202.4	375018564.5	394529878.2	465539190.1	347128279.7	487168140.1	459760526.6	495323768.5	357645531.8	332923221.1	933574342.5	400115090.6	345514590.2	359634003	385966606.3	310032169.5	297953483.5
202.12051_10.397	2596834.852	2747754.474	2551591.667	1400941.571	7328428.318	6799174.642	2222147.496	643492.6269	2359588.135	2164804.387	1276470.989	5292304.801	2584143.593	1765596.966	2083948.317	2502970.139	1890481.142	2421783.296	1797605.878	1947784.135	3456183.57	1792866.062	2642929.108	2778496.542
292.13224_15.061	1937001.649	741093.5034	1048240.23	840410.0139	4281649.471	2542406.969	793153.0262	186129.2661	474996.1737	1491722.901	936365.2932	816440.9984	516456.1428	233797.4512	90044.38755	74408.7543	512448.4633	2702300.65	2102187.106	1462181.475	829013.8294	215475.6384	599602.3705	381355.061
195.05313_12.303	722153.9087	926865.3648	470292.1155	608002.7079	1005693.777	1498570.201	513571.3324	484769.148	760686.6162	1320489.518	859661.6508	699386.6436	781651.6209	800377.1588	495950.3773	498982.495	551634.0337	1403278.427	1413000.887	996302.866	1077355.271	690076.3351	955502.766	619018.7721
268.13207_14.995	2063333.26	5353242.769	1847592.878	3012227.867	12028300.3	20409150.96	2234860.438	1922363.748	2492993.937	6380472.853	2649402.756	3397647.374	6650247.575	5897026.618	3957089.439	4460055.365	2887808.51	15715805.4	2509597.346	6286054.936	5212422.129	3780435.198	3065100.163	2687575.522
298.25195_20.914	16740395	12400461.06	3650667.018	5240159.606	19512667.53	31621322.25	5980421.072	1269534.854	13804226.38	4661891.513	4717315.816	7758401.459	10606079.85	1459178.544	4085840.178	9003264.931	7830028.245	9996401.845	3012741.402	5805039.617	5951883.924	1918810.266	8524103.544	3841573.408
328.24151_24.09	286895638.1	302069792.1	326622661.9	269944959.7	733523284.2	1000937476	216948570.1	125068502.6	211769064.5	342045066	322655448.5	146640728.3	423837758.8	357829566.3	192839681.9	294656352.3	198485446.4	396540275	275752781.7	142467034.1	219040278.7	93277417.38	121595806.2	182350557.8
209.06906_10.268	34334939.62	929226.6896	95103.05826	51549.8682	234627.2673	694912.8368	563639.1476	49717.10267	75764.59097	245948.9177	64932.79382	59545.85574	89249.77905	57614.39109	75651.50151	85672.4095	54430.16047	68226.2896	254301.8043	55204.82854	63094.01001	62235.70755	53867.57353	73655.88708
205.98873_3.023	113274.6945	108773.4922	179419.5115	118131.0063	882483.6599	226517.3722	107050.7073	104704.767	124514.3271	125546.9189	119872.393	120762.3942	527180.0291	208914.1997	107767.8589	8151791.582	1892377.761	238382.7106	535371.4344	101508.2614	1467431.95	101363.4602	110726.6006	179244.377
247.02409_8.684	387699.0408	93790.60482	766334.678	5860494.598	2596406.955	1077876.312	1474322.218	338069.0352	3019935.679	219388.0361	107377.5095	816417.6851	9158197.176	3283174.723	1033696.331	6080756.77	4836875.888	2147355.303	5156825.015	3666804.397	1741399.844	802817.091	3273743.342	490657.47
298.14321_11.798	501908.127	365793.7753	247892.9766	480779.4372	301526.5064	475396.2378	379535.4439	218274.0598	215420056.3	453645.3673	431164.8618	473969.046	341064.74	103513696.5	337038.0889	584782.5398	413926.2041	331185.728	418365.2382	13651291.51	561716.9497	475443.9108	434777.3612	862892.6148
232.08528_10.627	7066169.236	7254649.966	6694764.716	18318752.85	10665504.12	29932740.83	6690986.145	4320919.668	16160865.54	5339153.721	2649189.701	9765233.545	10354847.29	3572648.6	3192708.665	5656421.471	6263149.215	6804959.67	8395091.863	7597678.37	6719523.008	2245505.937	5494797.136	3017103.483
615.29687_18.855	6755749.414	1994926.319	9274945.912	3395480.145	7319689.236	10710215.69	3964849.842	5259449.9	5507799.074	1607192.853	2695345.597	8022690.02	3628994.773	2173796.265	2106090.577	7393355.292	3689810.348	5639712.106	3171731.304	6404607.234	4789314.107	2793146.758	4994274.459	4515244.748
552.33204_17.765	27173.99755	13295257.97	330704.5013	28168.80877	455995.0641	25490492.65	593120.719	60030.40044	234216.0434	69581.64457	32314.86847	3359862.111	77465.08795	39397.70627	27260.28249	622104.8489	240186.1125	594356.2701	33881.67486	1021117.419	30051.97713	80581.59574	212672.2326	445927.1608
254.22527_24.252	4639737.683	4383310.224	353579.3386	2888647.624	3082902.331	5228882.201	545253.4129	605733.6961	1148338.445	2128408.463	3380456.046	226041.045	2796162.337	916729.7737	1434211.95	2797442.961	857036.3076	3886726.856	1542801.631	1359135.479	338372.2708	422207.8041	201236.7175	444148.22
198.08919_11.572	1494704.774	2631309.66	193590.2195	1021249.157	685744.0431	1759458.272	275296.278	486640.3039	260167.1275	1948340.874	829671.9821	499791.2802	1602820.103	2389458.23	2097733.856	1781164.85	296050.8806	2246991.743	753140.787	791964.1645	760053.1783	404288.2016	440471.03	317507.2547
172.07324_11	14318993.41	9120143.539	9609172.379	8238175.611	30913448.81	17214528.75	7629068.083	6258923.88	10098504.75	7721488.76	10776007.76	11301713.07	5437466.82	12184110.39	5365859.553	5608702.271	995919.4524	10423636.47	7402517.58	7731512.937	10064445.37	8021108.097	9374490.12	12127579.23
159.08908_5.237	4820335.154	11320989.64	1329890.462	8810856.405	6708332.21	11960131.76	4371106.177	2075999.917	5880392.582	12416742.12	6914679.923	3666970.296	4409744.313	10103718.36	4397259.503	2823600.857	4395173.996	12860391.4	10582665.44	5552378.981	4981765.109	5437307.776	5236444.53	4229342.061
202.12054_13.115	7905807.436	8748002.234	3243943.958	5975965.783	4584869.075	5072660.797	4054141.786	2050709.228	1885766.809	4372485.203	5110350.682	3837482.017	6627548.066	4124470.346	11155617.31	2757619.504	4580963.99	4047160.263	16108806.47	2606979.36	9317100.462	2350313.077	4123769.325	3905646.741
183.05308_1.704	400930.2839	1749922.136	232195.8012	1138343.003	1531867.492	336450.1762	137412.1299	2045573.332	3592555.189	1799684.724	1425841.589	485788.0251	1181216.878	997227.484	1093883.617	573993.6038	607389.3412	9448993.851	725118.6094	2667944.086	2012939.461	784383.7573	485213.8518	347179.2205
147.05257_1.155	4960182.439	7773401.911	22044580.65	6638675.991	13114134.94	9443126.771	17891974.16	17141369.64	7375985.606	20855790.75	7990046.851	9204822.437	12469750.94	11554549.51	5632414.193	4963788.804	6365505.828	5574820.347	10776622.87	9424167.084	8743196.035	7349868.423	8840965.633	7030682.071
308.12723_15.771	3217696.577	1818949.32	1697429.284	3397630.78	13918525.33	4146744.312	1264383.691	615188.9987	1948145.035	2654716.115	79324.26194	3874925.936	2043796.876	2608894.129	2335857.326	309955.5092	293092.1582	11425662.6	10324853.57	2863425.324	1751152.715	1804363.289	2609921.01	3231809.295
240.10039_13.336	2394956.474	9337222.585	1739682.996	3962197.054	4843678.185	12303609.31	2676195.956	2419703.198	2170455.793	18538661.18	6202624.623	1890841.518	5845778.351	11007645.07	5800636.466	4489295.641	3251841.899	13995727.67	5782127.017	5537024.631	4610357.656	4496666.996	4249961.326	1015112.012
159.08909_9.145	6542937.274	5434675.753	21591719.49	5075228.565	44032103.77	10374779.41	85727820.87	43577958.1	21642388.43	91466217.94	50876854.68	47587281.26	71037617.13	37842189.45	2805397.497	4145192.679	5287446.766	47113341.19	703234.4846	7107418.948	12402203.49	35163707.67	27154262.05	34022041.6
207.0897_10.888	8258096.226	7986537.858	3547622.663	5990803.859	5752910.527	4838179.517	11248859.11	4805104.087	4525658.944	11077165.88	5724652.281	5794899.025	13163427.95	6015424.118	3750278.159	6220785.705	4322433.283	17789664.07	6678026.813	6490893.852	10880099.08	8423611.767	6287116.761	9069670.103
173.10489_9.815	3070177.997	7135451.076	2524400.241	3350900.662	4915945.148	5581407.457	4644102.944	3051733.166	3144706.959	7271757.962	3709032.145	3063068.252	10057052.86	4322605.388	2142688.592	2694438.366	4166480.423	6435812.096	3365981.949	2617190.467	2541590.16	3448265.488	2953112.519	2720877.227
203.11587_10.674	1134585.099	1235488.222	1517532.294	1623350.219	4079845.372	4000716.161	2263700.153	1218339.84	2473558.728	4761558.567	2341771.69	2466129.28	3169280.343	1070561.691	627578.6417	655747.7363	2336025.416	1503372.513	4138500.963	924867.6878	2311235.798	1977637.71	1792312.886	1291429.11
470.2899_14.825	33501.41828	682722.5006	422886.943	159839.3798	1355646.263	695569.0113	884190.3478	35432.33698	395795.4323	204913.4379	246813.0116	679948.7534	13415429.86	193474.9194	52739.68745	501555.4106	464367.2216	711509.4299	578878.2019	662259.5544	1401381.773	1897428.655	1384724.904	278171.9522
216.11127_1.309	1252406.614	764045.0718	223124.0052	337258.2036	735311.1022	832533.5942	224383.0062	182297.545	275488.6408	588943.6315	263120.0914	374649.1178	1062688.85	258007.5631	377701.2478	471743.4458	586916.3791	900644.9624	280238.7367	606742.1038	530318.0306	832254.994	532108.1039	431203.6454
266.15277_15.51	298548.9567	33740.85296	41364.59964	28276.98899	134780.549	45917.45863	1125701.84	27132.82906	31225.16412	31744.44347	51542.80275	47083.97685	2549202.368	1595374.604	801847.025	1593736.922	474633.7467	2840849.76	1232237.114	315766.6698	3250418.315	1211377.563	2856887.792	341578.5949
326.21062_16.78	574805.2314	777513.9541	215955.9715	447662.6111	933296.9386	579946.0047	512210.2435	794147.0472	1938865.886	1695402.751	864794.976	891470.4689	785039.8567	812507.6801	1105239.152	541401.9219	407869.9225	516030.4393	1848946.268	752423.7325	1913395.079	965405.364	1580012.715	955829.8933
196.03714_10.253	82652.28399	85389.09312	129564.955	77711.56381	258802.7714	279275.0385	622543.1411	76301.11289	82650.56073	101979.2424	119494.3972	90358.46772	1865582.42	1281503.403	249148.4478	2593160.62	520744.8621	1375597.153	5492508.469	1022520.139	959440.6438	317810.9038	572496.7172	379207.6611
216.17283_18.373	7712931.251	19834536.33	2960394.964	13712340.84	6869892.815	11303707.06	2773149.972	2226978.663	6227305.66	10617105.02	9800462.425	2992952.151	7345562.069	7624198.914	14069825.81	6908981.858	4894970.74	7459332.737	4805082.456	4235106.893	6729173.06	2008440.64	1906329.983	6232068.972
278.15287_21.184	9552358.056	12811816.76	8027572.812	10925480.45	23646150.74	14258276.58	7564109.205	16856467.31	9593659.81	10014595.6	27012284.31	5067151.461	10007809.67	12504409.07	6472741.628	7793469.167	11971089.02	14223581.82	14688416.15	11141163.26	8025897.488	5952427.977	6765460.668	5145545.689
186.12541_14.04	11316280.14	11177246.57	4155327.513	6438926.525	13858406.88	11677988.89	7134524.15	2884995.916	5166585.126	6738128.341	5907957.098	5182215.636	7226981.418	7082864.451	6607597.981	9086492.639	3955153.162	20572778.32	6262228.525	4246316.43	5707143.432	4278024.572	5573540.623	4118463.639
363.18118_15.078	26028543.52	32353.6712	53870.07747	36745.24996	110230.5004	48237.15947	70372020.2	28990.26166	1293406.723	39560.15205	33127.50937	59576.11839	90313028.52	1575245.389	46404.75979	48612.82871	53688.92797	80535.17159	38341099.88	237703.0068	36174.33357	81618.77635	99741.06536	58315.32579
336.23152_16.412	7206919.931	5117960.759	1824513.524	3016974.058	2486925.725	13748380.57	966651.6981	38634.37655	604732.706	1798730.394	5618671.373	2031033.618	1810594.683	4453698.404	2495188.369	325203.0166	48023.88472	366482.1772	13818144.77	759764.1414	1012821.962	48367.46961	1986302.037	362120.6028
467.30303_19.439	145969589.5	124816336.6	496519669.2	100503822.2	517260856.9	508058973.4	137111397.9	136171668.5	264579081.4	124618100.9	88098894.83	267554189	135836900.5	140558185.9	98429768.22	213145527.2	138424884.5	217043414.5	96211817.99	126758892.9	129754631.9	90277754.22	159205472.4	186223440.8
266.18902_16.647	3315505.904	3911384.167	1938332.323	3041456.854	11701862.07	17556176.71	2294428.726	2068173.592	2179881.455	4636396.971	4378005.937	2673846.93	2013847.516	2785137.552	3620870.49	2952260.753	1795876.001	13164098.82	1913287.547	3387287.042	2899050.072	3961622.737	2617944.148	2415610.729
231.11119_10.057	283077.5289	193045.9483	65786.94175	61604.85672	334603.8113	195916.5842	121429.6823	45140.63994	149198.817	144189.9185	48851.84496	289139.1817	177462.4776	125667.7386	95318.62226	144122.0812	164316.7121	96313.75816	237535.7934	144694.4528	418142.2676	71259.87537	199303.4455	131737.1213
299.17406_15.379	1842810.868	1506449.041	136341.2784	234086.6592	1138957.557	831265.4404	676297.8212	1151028.34	1273673.759	2396675.806	384664.5946	1139187.456	1662026.436	714301.1549	558246.1615	1392666.262	200368.0486	1464563.396	790004.5369	784516.4543	725260.152	1168789.637	2276883.677	156222.0117
213.00975_6.275	210647603.1	271128903.7	345165763.9	211191299.5	194396563.1	246153227.3	102713098	54407008.74	391538371.8	286685745	179859493.6	272825688.2	130789070.2	298030397.4	111945309.7	206503734.8	249141540.9	159953617.9	176088169.7	251555683.6	148600860.2	307844304.3	282497406	355254036.2
187.06318_13.095	21630146.9	3420906.963	19028748.76	3120876.834	37306789.7	18343277.7	10834599.42	8833349.176	22808927.68	2739159.898	3215161.169	18850223.73	4632046.229	2116621.611	3160545.997	5140015.354	8059667.275	10814453.14	3619524.653	6129059.2	957242.054	1779731.282	5197937.177	7835390.038
241.00505_8.582	5188958.557	1132923.316	5857260.233	1138773.622	1272412.282	17764564.33	2554096.614	2331949.07	5827734.018	236256.0764	1236831.989	328874.806	312192.6193	234076.6051	550836.6894	197746.4141	195545.6771	1787838.203	1399471.948	1661994.323	209071.1689	302793.682	629443.5246	2431255.548
388.2114_13.001	1564343.456	1644296.188	106205.0771	569083.4686	461164.552	11767626.97	212538.1627	399471.7799	2210024.515	841842.0642	229777.3528	52775.50012	101619.7755	39733.14167	105675.6759	227725.0042	36599.26262	565409.5181	321498.9844	5363773.68	4778728.612	247462.7405	182838.9072	445559.9246
320.23625_21.035	2348799928	2233866182	1518513168	2102925639	1123973931	3755196845	2125886026	621047808.2	702699111.3	1869085914	1186329378	1502267691	1394927291	2597773475	1662092656	860105069.3	514806601.6	2136717717	1890115273	609030373	667926996.2	379156841.1	867597665.7	390911220.3
124.01544_16.748	428836.8958	17801204.48	15248263.53	520547.9559	3453787.623	851921.6404	18064277.65	9804840.066	1607365.701	69966020.08	12922219.04	5243324.094	31891025.7	44747893.3	413500.3018	2330621.927	829051.6999	14949070.31	69886.21964	1522924.257	2267385.288	10917192.97	6193302.954	10160657.6
254.11626_14.178	4129342.811	14689465.43	6610121.468	8188704.489	13292192.69	29670304.37	6896267.426	2989051.47	6927080.787	26784688.19	12369513.54	5640076.257	13374638.39	20209696.18	10915756.78	7914209.746	7800450.903	33011511.34	17096935.82	14868826.48	10825227.49	10344203.88	9151083.879	3931336.158
302.08023_13.565	32363.18233	30627.97437	46410.42166	32650.5406	46644.65484	52205.89457	2826131.283	31099.22536	35450.70124	31444.65933	46894.48344	41421.53557	2235006.987	1549031.609	1908760.211	1790724.673	920022.5385	5361881.599	9048285.474	4667820.824	4354039.664	3368307.88	1643358.023	1432325.39
179.05796_8.062	80954240.03	127939811.6	120657419.9	128627634.6	193035135.1	119116007	104710740.1	61453985.29	200004776.4	10294313.23	33019679.12	88962107.39	40799436.22	125316767	76081116.42	35434862.2	238634899.4	288746476.9	160158195.1	55172412.74	17563642.92	5179517.161	67334632.31	88101145.34
180.06338_1.151	2056883673	664297075.3	895848477.4	2251016401	2533670816	1343571213	1127385527	1402298441	2222242769	1156743669	1581788447	1563943012	1229737397	876037998.2	1819331667	1311498486	707574199.4	1816820047	2230437544	1906951599	1771958550	1903709362	1410575140	1561763981
198.08919_12.177	175255.0579	701849.7698	127758.5928	347767.2203	185634.1079	1126336.099	36598.06071	94362.37588	161701.0611	1365859.275	235481.8587	128341.4841	310399.7066	357480.9529	274110.6543	588814.5266	119419.8111	452195.7327	255767.0857	285579.535	209537.6361	249308.2263	80942.60587	128400.1207
204.00926_5.906	14275300.9	1746909.459	10654917.99	7089013.588	31901789.53	18207751.66	6795998.302	4452529.911	34898695.66	170686.8679	1782086.375	10684017.76	11607305.5	6605884.247	1169338.762	9578227.496	20542639.46	14405915.41	11201974.22	15523272.54	14824399.97	1622535.167	13813882.64	12522119.33
346.25225_21.277	13902479.79	9668095.228	10298806.9	12149094.79	9931024.868	48787379.23	14746979.54	2998944.19	2597667.863	16708991.24	8192629.817	6593506.139	9437435.467	9884185.578	6574266.771	4559181.195	2016938.21	7385082.252	7547313.932	3110604.92	3105231.018	1131303.99	2716659.159	2353501.852
254.15281_16.279	3272753.173	1261118.541	783000.0953	2466966.527	3611464.932	1199852.74	2840311.173	1397617.927	2509371.75	5215984.863	8079667.359	1789764.757	2491477.822	1043867.465	1661125.593	2384484.505	1577127.81	743653.6308	2053111.42	1046145.514	1660378.202	1459565.389	968919.4189	1045060.173
166.0626_10.823	368331.7741	311852.7569	2815426.667	13565919.96	5033242.131	807795.1533	1949613.645	502420.0322	5583205.688	414641.0755	228856.6704	2220709.357	16326499.82	6578530.523	487428.0813	13423120.35	4850747.655	1029874.897	5310865.401	6488288.97	2891245.31	1489176.953	10193888.02	439952.2124
330.25719_24.662	10196831.3	6256272.618	3964247.416	5564185.496	18489003.36	72866320.46	3163395.731	2730695.066	2944033.798	5489092.69	5579411.964	2443252.613	8523943.807	4976758.184	6650597.637	14116689.84	5808222.517	14844420.8	4197689.649	3212886.227	2599330.567	1446204.485	2306051.394	3568186.966
237.10075_11.256	1152327.223	889414.3831	1852465.384	1490845.756	3155842.891	3746451.633	1755327.932	1129018.408	2939141.582	4126840.396	1818857.766	2069695.77	2238237.481	1187830.423	738349.8943	634702.9575	2393066.27	1999283.158	4825088.332	1540881.526	4318508.103	1203072.787	2020330.338	1797752.692
176.10454_10.954	473286.071	499561.6819	617795.0183	599322.6405	1066200.451	1405749.631	713338.5614	403919.0968	2318020.77	489010.3569	305511.0329	848244.44	1293522.142	725113.484	852921.1559	478699.5525	981131.4162	662577.3268	1652745.975	509090.4723	1217175.807	820501.4922	870786.5476	786749.6105
470.3414_21.317	11825401.71	172356.606	334157.937	193625.629	361350.5907	352542.0808	68157005.62	174608.8268	182406.2502	200747.2847	173399.3659	162403.9673	96089116.76	90349512.77	44480850.63	56555156.45	30029742.66	99313131.53	36453878.35	37389739.97	130376572.4	49902035.05	89589399.24	42296944.21
278.22555_23.551	2816534.259	5111876.699	514643.8582	1837250.026	3103499.11	10169252.95	763339.6948	733296.8389	2181764.708	2272183.506	2056236.465	1092316.765	1611687.252	836267.6398	1363912.937	3081780.116	1721575.17	4145367.47	879747.7186	1163207.739	1484295.224	646965.6432	1133723.665	1130262.557
302.22573_23.358	17380087.8	14132614.14	10328909.11	7949178.348	28171882.83	70553957.76	7314623.311	4088647.876	5788870.372	13765891.19	9158137.212	9957917.74	12621711.22	5188435.478	7520613.705	14710690.17	9001042	21188063.71	5655916.355	3716194.897	5918524.221	3526946.009	4884596.735	7479659.976
380.1649_20.225	2693587.197	2226062.16	637343.5105	1872630.295	2030903.326	1007525.726	1889327.453	3577108.655	2205344.285	2353112.245	2490987.697	2175592.359	26964447.47	1235525.379	2662485.312	1516516.917	2430152.054	2022823.684	1684649.283	1745994.433	1453654.171	4415139.615	2150454.795	3681934.688
148.03659_1.303	9333538.502	10356321.78	5196533.502	6320138.27	9002731.924	6955518.728	11276755.96	7600957.182	8510394.143	15412307.4	10312045.19	11767284.61	13882068.2	9175219.533	6600926.987	5574954.437	8634623.372	9134564.658	19248215.03	5748426.547	10126522.59	8930368.627	7153532.483	5562551.106
230.15227_15.315	5255411.84	4575946.683	2397618.191	3337568.343	9428037.503	8320550.798	3229939.313	3618637.457	3286890.985	6300034.838	3871560.11	3999230.435	8059766.789	3003185.244	4295817.512	3566284.548	4921102.997	5043219.01	6958539.765	6169255.184	4301377.732	4279305.03	4756433.46	3266751.358
155.06901_1.101	8786767.72	15831377.58	15052896.48	18243367.37	28280629.68	16348849.25	8326807.203	4132118.44	8239834.257	10977169.62	20836118.11	8214991.409	6955711.789	8285953.31	3299826.189	11625237.1	8985637.115	20054211.15	17003547.31	11607076.36	7030128.42	13665983.21	13873496.33	10829839.6
146.06858_1.143	43317933.57	39886115	48917189.92	40780626.33	53851954.21	19519031.9	29522691.95	34717220.52	71061988.74	53933179.07	61368968.22	49292267.73	67554646.62	24398694.71	55185103.32	40036744.5	9755358.521	60123141.5	42862024.21	52205868.97	40531334.42	49531331.6	43307323.45	41051191.68
147.05247_1.301	155174087	85273030.33	58964162.98	95673400.45	120246836	100698346.1	90049469.28	80925854.68	111488884.6	132371730.1	81207237.88	103075694.3	115505353	89579140.69	67067748.94	67843895.86	69037597.57	78157158.2	80526412.64	61461787.63	100986475.2	65426713.03	63284268.31	84159698.6
205.07399_11.25	11356235.91	9419189.988	14322931.48	11281493.48	57451909.12	21051254.02	21864370.59	5988660.705	32066837.86	13842054.27	5504061.155	6360492.413	25079463.25	7936285.035	5992519.434	10465974.75	28509357.05	8503105.85	37291571.4	9704809.904	12262604.38	3063448.313	20542367.59	8645770.374
198.02758_15.971	6099050.443	5855631.933	2269906.703	4172817.429	5739083.688	5379439.544	3622468.056	3793081.236	4917459.473	4015591.207	5512666.108	5883834.781	4249476.536	2576036.034	3131567.717	4273428.58	3239131.127	8970088.772	4073981.642	2959534.422	4320091.832	5276050.471	6062940.972	5863844.479
396.22917_24.09	9376613.421	8949943.523	10522627.9	8609185.925	21042090.52	22806498.92	7130647.012	4147846.796	6955063.11	10628501.09	9947521.906	4766547.522	11637280.53	10669248.53	5454743.569	8555485.673	6299019.96	11529421.58	7818695.814	4178823.942	7365055.617	3031333.83	3919449.197	6030009.511
228.10016_12.195	3766542.075	2862765.757	747377.8561	3030397.398	3498135.352	1985306.178	2488566.035	2077561.811	3800471.504	2504440.978	2569269.575	2748573.305	1073269.619	4282152.931	2805450.66	3538688.891	591680.5933	1989888.63	3060507.877	3530064.399	3092208.377	3393307.481	3197102.641	4221012.628
260.12696_10.44	2323165.933	3802600.352	235760.6796	1529536.162	1848838.31	5344967.417	861459.4182	344682.5436	586773.1304	2795172.863	2104551.557	1880505.129	2946525.963	2713074.213	1673064.687	2209305.589	1814801.13	4298957.395	1657855.689	1428584.344	3986682.426	1470134.16	1283036.259	1050442.984
194.04246_10.436	528795.132	2706318.419	1458889.949	2130451.452	1651402.535	872051.7659	476366.0047	275938.7201	1248557.226	4409684.555	1133641.882	1253687.481	1080136.058	1718720.163	1322801.378	685469.9601	1378426.183	2401727.435	1287244.769	1014534.537	860237.348	1024763.634	1083801.91	1674461.066
156.1145_13.599	380898.9199	2415652.421	169756.1576	664507.6624	275880.5927	1072526.949	93922.59593	178487.3549	81167.98868	3193816.598	1785629.973	141031.0947	799367.4042	2340019.946	1511085.904	719093.9172	284220.6782	2901537.048	519310.4231	232569.1343	439377.3691	526916.0516	278818.3914	223478.0363
1650.72458_10.741	26997363.19	13436139.48	11537658.57	22828241.01	29556544.75	30499759.96	15027883.29	13631151.73	16102720.01	14118397.65	13874716.94	16191648.5	14536486.39	29502529.88	23023130.11	14101557.66	14863639.34	21337260.71	14856235.81	16695546.28	30680883.27	12452715.74	13606365.59	15930318.27
264.13743_12.222	36229.57559	103544.6509	1480322.51	44122.83789	114196.7892	72826.73935	56046.51214	38767.46344	34964.42166	36130.93575	32386.65666	66596.78634	38654.88825	54222.32031	69835.58269	150803.5868	763289.961	73083.30721	359479.2358	82161.21977	213597.5063	67180.7639	234738.5491	42035.08893
186.08912_11.657	126627.3814	124512.9908	145923.8638	110233.7442	164973.0931	326657.8813	94195.83549	52432.73589	259906.4286	325158.6298	148167.6506	132362.8986	202317.3485	86726.71402	138128.1267	92294.98401	52851.48101	229008.414	330465.8293	268857.4274	88227.27193	104749.4828	142274.6861	332212.712
446.30502_17.648	6277748.659	6040449.345	4346817.431	2024122.964	10977216.13	12087165.61	1116554.73	1797529.926	2538088.877	9232978.389	10589608.81	1569608.05	3978250.061	11817082.88	4955390.072	13145053.2	5394400.982	13858618.27	5772962.588	1453981.08	23561264.58	8349484.026	5673596.144	3780980.497
194.09421_13.221	211363.8008	202913.1372	40217.64757	87161.90341	67527.00484	288889.4201	3121740.212	58172.8006	36369.11186	105852.7664	35919.72518	57068.40616	4817127.353	656713.3637	1137460.861	2827626.672	1097804.666	4678922.913	7067260.991	1425747.909	1729562.855	5940622.235	2030404.915	847902.6383
298.04885_15.307	349561.2307	83053.75735	138300.2904	131124.2839	244472.4478	167948.7812	7487393.556	53727.53073	102641.9516	65244.45757	127376.8445	104836.6732	33185098.13	32669016.61	3624518.976	110913747.2	8235005.961	29744933.92	25653679.32	2296788.972	10162796.5	3339048.873	10614100.77	2221905.525
433.32085_19.129	76072.16059	3081967.808	631644.5092	332809.847	183271.1423	957822.2656	118172.4087	45828.75125	252926.6272	11577573.66	371174.4427	2623560.522	1429300.498	2576780.575	107676.0381	614103.2179	125035.8581	1408036.804	1153742.239	844047.6216	1108919.697	723267.7903	1937127.521	482410.3085
312.19498_16.914	4992251.629	5925316.293	3142932.82	4195087.82	17734553.91	28937522.34	4942289.932	3046052.717	3368840.752	4427407.56	5411475.651	5192100.458	5818380.308	5781904.147	5731468.937	3952861.069	3022119.248	20919970.85	3275679.25	6606228.577	6843073.975	7392394.273	4762287.271	5421971.52
304.24137_24.422	221566391.9	225906754.3	192239841.7	239998747.6	363739576	513509243.5	234350710.3	161970684.8	204763655.7	191480674.4	252856413.4	159303548.6	226495124.8	360377410.9	185250932.6	206075735.8	234821616.7	354147230	206792149.6	146400305.8	155267641.4	134307515	152439313.4	149141295.4
348.26785_22.244	29205596.16	36118262.28	32123737.4	47544244.87	20979255.48	88236004.41	48704760.36	11229592.33	9219391.05	44897570.1	23505763.98	25043629.83	20860993.28	49129475.66	19210867.14	9494042.329	6301390.621	17803722.26	25805223.55	11989999.92	9914057.775	3415981.779	9590541.51	6697455.745
146.02124_1.285	101290643.9	77869794.2	48498201.86	45724728.2	70537494.2	70368838.69	77182699.32	61631179.67	73040645.62	111676475.9	95346677.54	78655686.67	114116705.4	75141294.56	63174309.19	39333863.27	44029219.48	137649979.1	156459429.3	71649813.12	88983977.21	53185920.91	62338964.11	35842073.93
160.0371_1.308	3326095.413	607599.8827	1802835.989	701780.7177	1615183.352	1546524.051	1491736.857	811857.2228	1346983.806	3690874.142	1308911.049	1749057.649	1339952.96	2057383.443	2015425.282	1062140.376	2084973.981	2377447.986	2324683.989	1099489.986	2308618.823	1341165.102	1194969.399	843386.5126
226.12094_14.264	330786.5503	222835.9088	87909.04444	185208.8717	312692.4767	599364.1554	182516.9986	46261.27615	136390.4938	782003.2231	257086.6104	184807.3808	336161.8044	336755.8677	80739.94621	266719.388	413696.8907	558149.6495	902327.0947	258210.0741	471333.6373	145173.8462	95936.11567	237805.7833
158.04356_1.167	16545910.48	10422845.92	11919846.05	13228370.82	18084219.92	18159961.13	14028628.82	19735399.79	23885747.94	34080641.39	14783759.27	13768370.63	23257090.84	16167852.87	21071309.32	14584943.94	22419969.46	17257425.05	34017014.2	18404065.33	19814269.04	14479646.81	19025753.33	11658152.02
183.08935_10.238	94222.56612	51706.48889	68485.15156	77964.81421	81029.24492	69423.25466	126417.1142	58935.4607	59692.23237	60111.09076	62330.29565	50873.45996	171541.5156	420411.8153	47480.62977	51018.42482	60383.1128	94831.8004	102294.5782	67950.00618	151402.3653	57655.14517	77182.20851	102627.1265
173.1049_10.739	1173481.048	10051858.28	81624.8849	3395612.474	680995.5631	3319126.318	687686.5035	643999.3191	411547.15	11178155.75	4277814.927	206166.1675	3400177.243	9368215.16	3008558.178	3294439.258	495626.819	7090821.764	2259105.754	1707623.143	693332.4332	965647.9466	381943.803	382355.7051
316.2626_19.383	12554890.35	11917129.48	3312787.844	8643234.747	11408172.36	13944933.38	5190287.894	7773876.322	6851955.339	8205982.143	15691609.27	7250063.178	11214026.52	6347027.431	10716219.49	8874425.6	8248738.869	9544666.994	15520596.57	8502243.805	10371753.29	5407385.409	8099112.647	5980228.299
434.26875_16.134	274942.173	244889.1593	626304.762	211152.3438	408490.8957	130050.5851	708941.9883	148894.1503	201517.7652	142361.9106	243934.7512	308900.3349	6015381.961	182460.8242	128238.7157	127301.954	77155.56312	104844.0163	602021.9641	675143.5605	271006.7574	846690.9013	718019.3808	144497.3211
160.10948_11.616	1343386.877	808537.8225	378609.2068	1626481.405	348479.2196	96706.95375	917060.6217	436242.9597	295260.0817	467314.0335	904741.657	1465979.228	1010623.222	735013.3682	2341181.745	805721.5449	620519.7468	161362.4779	1453833.046	205514.9123	1959367.972	603639.5295	2447237.726	1777098.482
260.10594_12.676	114906.3298	762759.0513	1139237.993	131630.725	911634.4408	467556.8366	106422.6973	29863.69591	39714.06878	37046.04326	35225.79944	540431.377	64897.942	371641.8314	191090.7191	714402.0068	1063677.235	505056.4275	1256109.6	394129.7918	727384.798	130738.7277	287174.2387	134847.8645
406.27364_16.35	4321257.455	29630510.79	14911719.22	22371865.97	287543266	39522714.18	11714993.23	2959053.763	16105171.53	82663747.05	22044003.99	48351839.63	361791446.1	20914201.02	6451411.778	18899861.06	13107716.67	30448715.91	32866929.87	38993935.47	33835960.19	8208251.736	20055187.29	31077211.95
234.05342_10.864	68956.3042	67495.79965	95628.23712	60460.75709	84857.48695	88178.25114	96370.20434	60040.67981	68877.20394	64395.83591	62576.98554	70218.91027	630631.7214	63105.70144	104458.6625	1040200.221	642139.7581	262405.9496	1742231.418	124293.1657	162962.3123	146610.2099	67178.06485	71650.89474
205.07396_11.792	2054760.217	7324435.277	1639140.126	2992669.271	1181065.358	2030942.178	6120007.21	2485087.632	3967531.158	698243.2089	1792477.34	1113843.879	3431685.801	8533498.768	2909034.172	1146916.27	2240457.56	8318377.641	2363618.511	1490277.962	125066.7695	835144.9925	2778956.813	2855328.707
188.14117_15.164	3231432.668	5397212.514	1471769.996	3147631.006	1415807.366	879965.7358	1374142.537	499359.771	609797.1401	619074.115	2110327.431	1505605.833	2471082.287	1788329.798	5518693.763	1987009.625	1168402.852	2238554.421	3730637.394	625447.1906	3331743.692	820516.1822	1626119.406	2902165.678
191.05815_10.296	5364461.959	5439702.573	3348947.737	3668624.632	6187962.443	9545910.191	6739502.906	6684850.71	4693798.766	3506136.849	7006348.896	2406541.067	11627746.84	5031329.854	3670094.845	4897463.5	2410081.721	13745425.96	7626492.164	7476903.016	5898161.257	4083963.504	5152018.541	2529570.945
214.12076_13.391	989220.456	1391080.07	179707.1768	1069110.776	1421903.23	2253472.155	330551.9048	398720.0811	409976.8502	2095506.074	674562.8237	1044231.189	878875.4163	996441.8612	739374.4557	1024924.868	731524.1391	1714261.656	1616975.199	1104856.494	1330460.404	404704.8346	538431.5382	228340.8071
159.99237_16.746	291728.3062	12102300.32	9561418.626	351085.954	2250610.955	627068.5296	11926023.33	6507065.603	1074369.24	46877775.62	8535964.383	3549961.882	21743797.3	30028649.9	331396.2383	1635458.529	563043.432	9842272.639	34937.64147	1051689.521	1413366.06	7206113.92	4098877.516	6852753.533
138.1038_14.518	2410546.751	6036716.952	678841.5712	819038.0828	344556.4699	60947.64344	475308.4247	589784.3329	829291.5971	421492.871	806617.9816	1424806.973	737119.2618	399102.6199	1981138.691	630241.9443	238425.2252	105771.6323	880271.5913	99127.67563	1365639.971	265500.5871	1574399.001	1166639.11
200.01435_11.241	4873395.631	1786329.22	8104290.857	11738925.73	14062058.86	21089900.45	7776323.745	5355725.9	8957940.164	637181.3801	1592845.647	12040310.66	4823945.676	2754343.846	17763161.7	4303274.406	15909602.99	14608371.5	8957923.489	6093611.139	11877656.81	1676684.729	8777552.213	22812907.68
173.99832_4.403	370681449.8	242681777.2	233622537.4	21873848.55	233315984.6	245621841.7	88106837.79	16715984.64	139082781.8	15748663.57	16430825.51	95437644.74	86291935.89	126598561.8	8444124.266	219897853.4	33756435.05	453177492	193806459.9	130618866.6	36462508.95	79574988.52	52191979.4	54492838.01
145.07337_3.959	2094528.973	9854060.088	10453925.79	1169617.177	10940254.22	2114559.627	34754416.54	20008097.45	5684425.694	35479560.91	18842544.27	14077952.48	25087007.1	14748735.14	1798014.606	802875.0392	1508140.709	15874712.97	138933.2046	1848400.209	4029147.289	13362990.63	8080257.092	11566458.21
202.02997_11.821	246255206.6	33750284.17	446431498.8	448856471.8	639153868.1	1343772505	325459673.8	276418749.4	530146943	3233112.422	26141776.94	565357377	56540159.62	7079916.426	330592080.1	331021811.9	439162076.2	416878657.2	99661316.15	246473800	136816730.6	17731377.82	402539779.9	493346985.3
232.04105_13.007	263823.6265	7044800.021	2692396.901	5194177.518	3979352.134	9676783.56	3695742.867	1898255.134	5904735.447	766563.6874	1039163.753	3361455.965	1070262.427	665757.6895	887636.0889	190945.9643	2011418.878	1488430.895	1783392.157	1664466.662	335187.8322	632384.8706	3970792.405	2719944.273
334.01625_13.814	52509.65588	51085.41301	74942.36243	51825.3128	89098.28127	84753.71995	1946134.925	67901.02469	58301.64622	88911.22372	52480.14131	59180.6747	7015562.813	2021418.694	4443922.578	23570551.43	3267025.747	10618338.07	7188851.35	329748.823	2188512.512	1860157.897	1593573.191	1129355.92
296.10597_15.911	94206.92373	33016.18088	40772.84032	29599.97362	42411.97077	46882.78012	1342684.951	25625.08343	30132.27216	31010.65487	32597.71665	29882.51118	3131472.467	2500748.189	908666.5276	502858.5967	32440.91514	2503666.623	7535924.015	401900.6265	614308.2284	322139.1139	1239542.406	258086.9389
329.25773_16.843	1431196.378	1709860.988	692180.8014	902119.6052	5477397.141	4447032.543	633986.2794	482369.4947	1095052.12	614588.3686	632339.8689	974596.135	1458026.777	672914.7814	480457.7331	1235091.947	568383.3826	2545098.768	226648.0445	1496907.748	1147839.284	1105026.02	1098143.733	1106596.565
188.01412_9.691	37489576.92	776529369.6	957458013.9	658013719.9	361917184.3	411173705.3	68407221.17	94442830.16	605194232.9	1625310271	421120086.5	376061928	187506432.3	731977294.8	484594692.3	140289572.9	371257190.5	580204782.9	225652829.9	36661415.63	544661594.2	311514953.6	429884581.3	716313382.4
350.01126_12.078	45618.04449	44465.16965	54606.30227	43188.99033	81245.23664	79378.04501	45379.12751	48039.49849	66196.69366	54750.57862	91691.16495	53619.56367	904045.5769	324978.9984	743760.9218	7496443.456	533752.5941	1820352.186	1066180.989	46416.75737	162985.5245	72966.08876	126274.9339	82682.54774
290.04722_11.035	76045.65096	217496.2927	60554.40698	89206.3577	408589.3078	586524.5734	156935.0369	139680.555	189790.5284	41112.46832	44851.23854	43788.22825	757654.4507	401873.7674	251236.0423	3577760.538	465866.2781	2231637.722	790700.0853	37533.69485	351634.2807	409657.8386	110983.9926	78611.11495
218.02519_3.298	889301.9523	588754.2539	507064.5132	784875.6923	2851611.666	1473686.85	487767.9594	272761.6237	1026289.071	712607.3446	210714.1467	731941.0949	930629.6927	598404.7073	178212.9546	1828177.376	790268.8561	1278902.932	1368119.585	552118.023	757221.3366	316241.3074	538754.0181	661270.2026
204.13603_12.2	1677979.052	1629800.253	793504.4786	1156622.74	4185837.278	5041667.382	996311.4835	1187491.132	1362178.448	1023904.558	1727635.505	1984798.211	1410162.412	1399942.887	1215010.154	1621690.327	988821.1724	3262992.409	1389912.88	1232913.551	2081474.425	1104735.86	1355951.748	1349955.313
153.00919_1.153	852843.1369	3796378.901	5538190.574	357871.2989	1220488.047	896045.8835	22573251.29	9488651.698	2864199.118	18422512.1	8309924.3	4846674.747	10385187.71	8774820.822	295727.0488	577820.4397	496081.7952	2545426.313	381450.6326	1192352.481	1968186.827	4997337.143	2828232.274	2994080.843
242.18887_19.741	9723029.239	26372929.4	1428403.738	11001432.08	4017000.037	12006033.35	1601112.977	2529246.369	3549412.243	25992711.54	9297157.646	1666605.997	4778850.034	11687698.24	16199154.75	12842509.86	3122668.409	12446682.15	6729715.634	4980609.553	3873434.36	2541790.795	1939951.989	1897518.272
270.22076_21.578	1157299.465	5339639.008	480827.7743	2363182.194	595432.9205	2013761.816	466490.0818	594109.5458	783001.8217	5131403.627	1763922.822	458371.9803	1085138.497	2067512.906	3061936.085	1911241.122	658160.2895	2397296.492	1721458.406	1021449.319	709685.2747	503715.81	372561.0683	515194.5302
306.0574_14.225	56326.64134	53944.735	75518.29649	49953.92034	143294.4054	101564.3104	4065344.327	47534.96106	57751.05354	54367.22089	57925.53276	99421.89792	688902.9138	51948.78237	2521621.669	606683.9594	53927.37073	94668.0504	68316.41502	14769626.55	112403.0883	5892638.457	96160.07245	62729.23102
172.07324_10.229	1681582.777	5668962.378	836345.7796	1964185.024	919381.7274	5509162.344	377459.4239	800834.4262	603880.6152	3727346.253	3219847.993	1444908.214	3457109.069	5816851.705	3221377.312	2659932.111	1705326.382	4405806.061	3018266	1508313.509	3212098.686	1114581.003	1357485.429	516006.4429
153.04207_14.227	6147561.023	6908008.883	2101303.61	6953714.602	5327142.465	6673548.258	7055541.483	7239491.99	8287719.165	6827368.823	9516736.242	9181868.83	7359820.429	5344401.274	6237918.011	6634067.084	8813000.268	8944912.445	5063636.682	4054538.35	6728293.919	9060507.491	8604336.474	9373019.867
292.13235_15.392	1756192.781	1510678.259	1107462.732	1209167.602	1624394.341	2707566.868	1159864.984	94988.13939	863284.7712	3384914.167	1521916.973	896967.1823	870349.7105	1549185.008	96807.20384	52554.66835	427672.4713	3927013.915	1362223.028	1349040.781	1341403.349	747968.8586	995689.4995	755341.5387
196.07353_11.669	354486.4101	663350.5405	132703.5618	274977.0632	347676.0782	1449657.729	96242.06986	78400.84675	128231.6505	616962.7253	265154.1393	182067.0201	299121.5389	325129.8332	378333.5675	457473.1958	227384.1348	1204735.5	525547.1284	260475.7045	325884.4109	182597.6535	170935.9352	94038.4112
276.03158_8.572	95106554.15	5129987.229	11266143.14	5254116.922	138206492.1	9043722.368	3708904.977	296637.9283	8071369.169	127787.1808	1706640.372	29951172.63	5387509.956	6912514.17	2492695.936	21393954.79	5769082.258	2290491.961	37470250.27	5453923.145	14207503.96	612069.2329	4879609.625	3630444.645
324.06795_11.766	47932.59388	49983.26868	58161.12059	55648.3005	71653.84535	122753.05	1455821.712	45730.10587	71391.84939	50114.50742	45362.2278	53744.43867	143723.126	55929.32427	783128.5772	51735.73739	53596.39435	64757.68784	46946.30965	3674031.006	81886.21095	1460146.276	54808.95948	61972.40696
284.03312_16.312	1580690.821	39087.64825	828725.3845	90979.90789	67204.71972	253732.1838	6625380.429	32258.39904	31462.4594	70621.19396	104021.1893	80245.19819	61703819.61	28534059.98	11833243.3	141706978.9	10286685.43	32057874.4	66936570.84	5146395.589	14579498.67	6054467.273	7228893.366	3972769.631
162.06761_12.497	404438.2591	1007314.598	75638.60064	358650.4881	167823.6682	593658.2263	343613.8969	149397.2871	237633.7643	56150.0972	150581.4265	62107.25365	169830.2022	661019.0375	910724.0884	109129.0918	309438.1328	723814.6696	669861.5064	162367.3387	63197.23721	125688.4505	232759.6814	172230.7103
250.08836_11.431	610108.9968	1559710.513	326977.663	580274.5755	1320533.689	1935590.576	423741.7709	209016.7348	314350.2372	413256.3886	1349713.855	199553.7964	628990.1605	877533.6609	1103931.273	424306.1441	540815.088	2893253.3	893825.3309	1531640.35	315737.3773	519455.005	1067203.394	504796.4326
246.05691_9.675	294575.907	121422.244	127486.901	139464.2241	153801.2594	137460.1821	4100950.107	72681.13675	104449.8081	155913.9173	99907.07804	118934.1392	18826846.64	774518.1415	2497793.862	20915764.28	3902162.929	5526153.889	16720277.39	388580.7527	970481.0838	751362.836	726129.3525	418194.433
240.10042_13.426	1597998.495	4280128.313	2075762.142	2079736.965	3766687.385	10773530.78	1602756.202	1227028.086	2061859.72	7162654.277	2960671.294	2028324.336	3322512.563	4275370.037	2879799.634	1680604.14	2611721.025	6050311.085	5413805.688	3702923.127	4323134.516	2104463.771	2174500.459	1637733.674
479.30296_20.673	19925583.23	9212223.633	35121034.6	24082932.35	49624227.88	60809278.57	12255994.96	5910889.363	13740447.99	5333622.604	5270232.175	13479943.63	9944049.477	11288472.09	17163443.86	21561450.44	11729397.83	18116180.52	12413440.88	16799238.38	13637189.58	4930408.362	11813125.64	9233648.293
208.01954_10.455	3460773.875	2297135.384	569750.7962	1956427.491	5169704.228	1259300.715	1249883.358	7316669.922	3533819.225	2910242.558	2487639.365	3755624.954	783807.1653	1032401.891	930439.9666	746568.4735	1647691.798	4255697.909	1441206.331	1231495.113	1312781.558	3318458.696	2637734.597	3446396.414
218.11574_12.41	836446.1691	7431861.659	200739.3501	1341265.318	318334.6229	1894200.468	301735.5713	346512.7057	157430.834	10983441.55	4993445.295	208664.8666	2402298.867	8432131.384	3245034.557	1710139.805	506993.4479	3945951.945	1222529.648	568665.8194	1241306.317	1019841.03	674498.4847	487674.7254
350.01116_14.922	252130.9213	66596.74959	92006.60866	60966.53532	83876.62358	123447.0621	1555707.041	52087.14337	58197.80321	64628.26856	82026.7512	113622.7745	5965851.853	4807787.236	3708747.175	20484225.41	2728667.281	8306015.185	8725021.2	2559875.091	6462954.629	2697011.674	1689444.266	1836402.959
190.04756_1.31	37235020.49	29502104.18	21358794.43	30880845.97	57521211.2	57719012.58	18011711.01	23116553.64	62852107.94	51356847.52	43515376.29	28734265.32	25262133.1	28858547.8	26597200.23	27564171.95	34107670.13	48829007.79	17296898.14	45328291.87	54022373.39	27672145.8	25953538.89	30153469.77
437.29234_20.82	62784064.5	38261904.82	65192461.5	45699198.13	100153093.8	114341350	35343548.91	15411836.46	26937959.6	20003795.01	26222821.58	31971195.43	45520137.29	62244401.05	41961712.58	26613358.13	33460805.58	66271676.6	59947825.7	30948281.42	25505178.79	17422437.86	24527173.06	17297769.02
381.26592_18.822	117098919.9	85233850.22	117573233.5	91022861.78	170211145.9	228369031.6	80201739.87	58588232.57	53094782.16	88495743.2	111214897	68680371.14	99458936.88	129852074.7	151433785	78474504.37	103258419.8	203888266.3	135048280.6	73142674.26	72033133.09	102795179.8	72148486.57	53377406.04
358.12803_11.708	72052.76392	356764.8242	61052.30647	66430.71434	62644.61282	77106.01615	60979.77792	43039.05388	74925.02384	44500.37318	66200.31212	101448.015	126268.9726	51553.4454	112094.861	59380.62851	80123.25101	63937.94669	44822.9952	54471.8432	132753.4045	60987.99706	80501.70954	78452.11061
278.07353_12.666	86046.87433	105262.0625	47484.62952	36720.20297	97643.78681	116255.8552	39889.47699	50579.3988	60232.51968	41806.48185	54076.36678	45569.18871	41227.69884	64455.06417	117119.9628	91162.13601	110665.1173	54340.62645	178477.8121	128110.7834	67178.25207	42977.37283	56342.79502	58181.24455
505.31911_19.33	623396480.3	271508629.8	753896893	511181965.9	1088879720	865592348.5	695320779.7	472149158.3	724265847.7	362653292.5	380784025	640149585.7	602756376	362565029.2	553209970.9	754133835.8	521527567.1	650985511.6	366825564.2	528258231.2	595926726.2	435909850.6	576159010.5	714783261.4
330.03879_16.659	490945.9244	61179.9345	78161.43446	50136.41138	128322.7804	90706.20934	84097.02276	42472.92263	57996.7949	38290.26178	42894.61325	80066.06636	1412094.617	516100.0642	463581.9183	17291266.15	224539.9251	1183930.08	1821887.169	811992.0734	711074.8964	556572.9638	6751497.101	218705.0575
274.0523_11.347	388858.9795	344132.8761	82805.232	186090.8511	290719.49	515171.5499	3877055.127	66064.64644	86308.22079	61430.84665	58910.8098	63031.25204	9471982.873	1109112.332	1880592.253	3748284.808	2439629.971	3997900.361	20035317.29	4149991.867	2163821.597	1153422.009	4119966.471	1289453.959
202.09559_1.315	708172.9442	689038.9242	610853.0133	344178.9434	932330.2633	770710.3099	6089144.868	3073376.596	904383.8548	4147254.451	2189907.411	1451729.769	3209465.983	1200803.613	200133.1273	310718.9903	235572.1418	2599009.157	515646.1629	276274.567	814342.6715	1507290.129	1096768.644	935334.8077
184.01174_13.397	3120973.402	3417641.116	1108227.678	3974977.224	4692208.083	5217303.162	3058213.527	3160643.643	4064685.483	3419618.33	4056757.204	4345187.868	7108661.834	2521218.794	2258246.043	2628823.683	2446441.366	6493710.2	2595039.793	1680765.916	2644856.788	4656266.795	4797803.002	5382111.801
252.13693_15.545	702687.947	2938295.839	588136.0543	623644.5594	2789367.862	5126505.772	363788.8411	281820.0897	450581.1616	3243158.942	980536.5081	1186001.532	2364177.004	2362491.603	405270.1126	1020406.666	632833.5413	4746522.48	1206421.913	1563629.741	4297456.411	2332745.87	2019048.002	870747.1288
300.02818_16.888	41510.72285	47038.53404	32123.98125	37019.10062	48572.70508	57211.94385	34049.15067	30190.43774	32322.56845	31114.75966	29134.42894	33751.57939	830319.5912	277516.2355	101702.0014	1814434.225	57318.56734	396499.8787	622521.3614	39444.15288	137096.6012	31503.01534	142944.8629	34135.93786
150.05231_1.191	5679595.47	2769957.946	4039325.342	6859588.477	9057229.333	4322045.771	2618607.173	1236640.988	6925767.942	3203403.52	823814.3358	5176657.24	4701073.034	441173.9223	4257909.802	1708239.086	3221303.274	2477699.668	6225986.104	4063113.244	7830963.477	4736099.451	2805347.595	4336925.451
268.08062_1.19	6678149.467	2158862.007	5022981.09	7707304.402	6933007.066	6293235.73	1510842.527	1492257.065	15616780.22	8560896.767	8137211.067	7366320.334	10141828.89	8718299.2	3527440.933	1948029.844	1044846.165	8188887.237	9029022.505	5325145.767	21484167.04	2718576.592	4050676.433	4892755.747
366.00595_15.871	155976.5261	70629.48707	117391.7644	63665.93396	117996.8258	131744.6687	998383.3688	57181.92692	65459.58782	75502.68827	71872.56881	73191.82339	4845123.391	3081639.22	2098229.852	9425153.018	1502763.112	10371343.47	6388234.438	4134373.772	3436746.726	2596954.183	1531358.259	1110929.638
244.11054_15.058	1720333.319	2990297.989	2987390.923	1528643.696	7600133.852	4042720.697	1449718.316	1130545.599	746394.6943	689480.5038	577121.8968	2763825.788	989033.0692	7626897.345	4877739.599	3600377.309	1788858.282	16935888.94	3101398.397	2265528.553	3663388.233	1464499.748	4353744.195	1104991.52
200.10489_12.254	382199.9732	385414.6359	184619.5344	227245.0533	338064.2049	925437.9546	117809.4254	204961.2629	179232.4051	574453.9584	207105.9102	222480.1001	311656.963	257141.0982	431751.9256	232312.0922	194132.1258	606346.7294	708823.3404	259188.906	438705.0316	173105.36	161336.0434	71699.95685
481.31892_20.388	3403168931	3181121764	3875574405	1631486193	5703664802	4991538070	3345776007	3222317009	1983896845	3798301677	3822280629	3290983017	2340584601	3276453979	2796281710	3280913975	3517741412	4269393276	2304361697	3273736263	3565579172	3058925832	3220776611	3386866282
244.07062_1.302	72203294.62	54247625.93	45025161.03	61951719.72	75062852.38	67940843.85	57797505.61	32737422.45	34811455.96	39474063.35	29077549.22	44631272.93	57228959.8	51730370.87	33328831.9	30949664.98	24217343.31	76466902.95	31462103.01	28069450.29	37464176.24	27933806.73	26208493.55	29727536.26
509.35033_22.025	663702569.1	615184927.3	1178776364	632249954.9	1329963762	1196789918	607847045.8	481156616.3	603863810.4	871384045.2	793604898.8	631681084.8	729469454.7	848455355.3	607227429.2	867877382.4	557064250.1	1063644367	768964152.1	736169105.8	574319436.3	489314739	585763391.2	597695918.6
509.35045_22.411	3237676742	2865434135	3267557578	2534027479	2109292781	3110518732	2620340702	1069850433	1527491368	2487902364	2198776212	2294869600	1504493022	2589760104	2005155109	2008819748	2223441725	3231636171	697775861	1371842255	1342411759	2138019231	2492109419	1635124248
458.24527_21.242	355011590.8	111868511.8	62448244.55	115359812.9	766228578.9	1767621368	114742841.8	45305515.55	150499674.5	60343562.95	66115616.79	81261183.66	72852182.8	162415280.2	240935532.5	112382265.3	73885087.67	355779466.5	66230407.64	95596359.61	40149219.42	100726303.7	62299957.1	90265397.64
346.25208_21.825	4293414.525	3866291.474	2971660.117	4976592.893	4817865.99	16843218.87	3640206.557	729524.2662	1119581.864	4547330.991	3137449.399	2069370.984	2857938.925	3983189.815	2220315.925	2136146.797	676925.3801	3492033.091	3683190.425	1433716.513	924556.686	266577.6774	972892.7617	546489.12
322.25207_21.497	50315375.51	18297927.49	16471822.15	22056464.99	17890704.7	76831190	30355150.81	11615956.3	4971343.237	30963585.3	32222353.93	12251963.98	70614134.52	28897446.14	8946018.281	8629328.755	2461416.698	18333635.99	44177314.69	4941415.597	9459921.283	1592319.341	7481814.861	4370329.777
296.23626_22.071	2707624.467	10241335.42	1547941.334	5028215.754	3647432.047	9269470.701	1333474.052	1691548.16	2567836.797	7857792.488	3498506.779	1306734.176	3625427.301	5485265.005	5388341.302	5473060.291	2402897.19	8220192.918	2943865.532	3147187.145	2310518.476	1901347.023	1352386.073	2079594.165
300.26767_22.182	8582076.155	6390526.497	7936098.143	5639275.229	16436194.3	17077677.84	7290866.235	1518982.721	6927260.719	2158288.825	2389726.414	14487265.88	19373915.19	2974922.213	3414824.586	13899154.29	8845459.267	3528696.806	5956213.203	2477686.095	21753696.53	1996339.742	2998143.926	3382331.05
314.2472_20.982	16972868.31	29355626.87	5141909.022	10421071.3	14032489.49	21587707.82	10732780.32	6304502.909	6595773.739	19295789.05	14171079.26	15200316.45	31777780.97	12230803.87	10008220.48	13957317.95	7012168.602	22372470.68	10755971.45	8984381.935	17264907.07	10325260.55	11362420.53	10455565.98
478.33155_19.501	2996596.72	2820382.896	3999919.855	1376604.73	8050411.917	3069846.986	817712.6542	1718670.82	2869249.94	1298644.514	6118322.995	3353111.443	1499518.984	3244098.988	1064114.294	3827402.719	6909931.662	4289863.224	1039175.729	1646457.218	3979082.281	3333966.137	1928674.32	1831655.708
242.11601_10.772	132123.1836	262292.3304	295451.4064	1268430.268	2104884.602	1616243.615	671898.0817	321097.147	653016.5715	387366.992	227705.1763	589671.2486	169936.0715	200315.303	156696.4209	148918.4841	585768.111	755542.6117	1763700.632	465213.4743	227323.6849	288240.0836	376350.1992	456270.9149
264.13743_12.407	34555.57334	129985.4603	1777809.075	36236.35377	253284.3011	58310.3634	37570.80125	36412.82324	61656.42538	41517.9494	39787.33459	215429.135	40054.34182	66862.26202	36744.21823	205636.7546	1089201.072	84363.255	493318.6361	225899.6969	391170.6173	45010.02361	294002.7832	39063.69468
149.02931_12.663	49967.86383	63218.94186	45498.32554	30276.76524	47684.78981	56496.25785	34402.99058	37106.88603	31405.92839	41216.74052	37065.69247	39749.442	33856.53271	42992.90834	50712.06831	39060.34536	30000.50341	51333.01412	38095.97871	38054.94023	41261.33886	36113.26165	57506.64609	38214.62771
324.2675_23.847	1658815.6	3052463.108	1510639.035	1896773.923	2389494.392	3989590	676790.3389	940506.1983	1468687.31	3152853.414	2235601.402	974678.6391	1434283.462	2894740.438	1521769.13	2219483.193	1649366.369	3711491.483	1741967.34	1397212.904	1420835.92	872317.7485	699473.2687	1328175.672
380.22154_13.598	52276.00556	176352.7681	60496.16195	70082.07116	87388.79123	118174.6228	79085.43193	56257.68665	43543.35919	266381.3735	144925.1211	49333.22467	151242.2096	1322902.488	175252.7288	151047.8105	64507.13418	120963.8702	153615.0505	145279.8017	86652.67267	109377.7195	76555.01015	99116.25348
238.08471_13.333	1888244.653	1507675.538	544174.6207	1321871.698	1227974.194	3378163.873	731130.2311	931221.8933	1468669.422	3358785.786	1906567.439	837170.0126	880091.6113	1805994.39	2143577.567	1125771.185	1485587.134	3540443.622	3377810.271	1683801.942	1616812.144	1190084.396	1654081.578	735737.383
302.06517_2.183	195274.2088	237133.4061	341325.4965	303781.0648	802898.7558	312250.2666	299327.8322	211048.8734	181772.8697	296397.2315	193283.3578	540592.7071	170362.6437	191247.9168	175650.7058	170315.2157	154104.9361	256042.928	223410.7144	357218.6277	699081.0295	281139.3759	664531.6585	412481.3299
454.2951_15.619	36702029.57	42078230.84	72006427.78	63860581.41	525019467.3	149345300.2	42781788.55	20465942.82	49288328.17	35823736.98	50041469.43	106076530.3	311391128.2	36462491.64	24799128.79	68540289.07	43258616.47	74685643.91	64610492.01	114003543.8	229008772.4	38738579.48	71940748.22	70283910.41
298.16141_18.942	32917265.77	45047551.18	50871934.29	19910113.67	59826955.89	37386424.11	19295197.27	49823961.92	36242915.99	36963816.96	41953577.35	37680332.07	860527846.2	24726055.59	29888857.57	24531852.25	39379952.56	15156251.66	26369797.35	17247418.5	28618220.8	36664189.7	36575248.65	29374168.28
390.2787_19.008	6817972.714	23309889.93	15056406.16	24289789.58	25055515	17588190.36	8839438.751	5459099.913	11056191.91	26980758.44	3582910.722	19831957.09	69629263.48	24336746.56	6910762.989	18221632.27	8007912.201	16597733.91	6383698.281	16145167.81	36461397.79	8101710.069	15582055.63	18548342.28
186.12546_16.147	16179069.64	35408902.68	15476101.24	33520926.06	10250941.18	3229225.179	11675307.42	5179316.092	6888606.934	3155130.35	16577871.96	18781712.74	24808587.08	18802867.07	61428696.47	16600931.02	13510918.05	4112330.069	40051735.84	5117212.076	45495824.19	10621451.96	14196455.88	42706949.22
196.14608_17.705	875219.8967	759133.3916	1459617.655	778008.9566	4674932.885	3246933.075	705448.8647	436745.83	730982.5165	613088.7868	800790.7626	756484.1915	162393.2679	691816.3049	581923.505	661754.5571	241279.5165	2513681.229	667051.1773	763485.6458	751670.9384	723483.4021	607625.5003	1193630.89
318.22068_20.033	63044549.37	46915844.88	20123914.53	26809152.34	23855265.82	170059058.3	38523445.37	7150667.894	7787035.178	51677698.35	18507371.43	20300051.99	21150556.19	21353525.73	25102474.31	20326884.6	8695951.858	39760248.33	21065969.04	7766852.906	8095805.638	3811908.079	10941022.18	6691620.639
190.04761_1.526	9731029.879	8981109.663	4650285.086	4624204.04	27916659.44	36811737.05	4463742.515	4811831.481	13203381.09	15775077.17	10782123.7	8308862.609	7094723.476	8992363.368	7620167.224	11589133.7	13001756.1	27766443.67	9140296.256	11059836.62	18344619.44	10491116.52	12845068.72	9319877.015
250.09615_10.295	33067599.17	30101680.44	24083768.06	24084686.66	39916131.64	66171461.13	40849062.3	41941100.02	33017483.16	48307758.02	44357121.12	15211547.01	73420371.57	31550634.09	24657930.44	32919636.74	14180089.94	92052175.62	51023768.05	49071240.71	39521052.48	26889739.06	34679592.53	16920405.5
376.29888_23.586	1801927.604	3531355.093	3219609.421	2824248.822	1617274.277	5883482.805	3588753.58	962100.4598	672826.539	2826425.124	1353598.646	1974793.017	1300465.911	3342405.546	1055397.649	485886.2883	473075.4461	1240844.536	1271344.632	753040.9629	555068.7338	302352.8852	734009.4139	535235.0164
460.28227_18.629	7518768.762	13426699.93	14695410.53	13004586.91	15518138.34	13958556.77	8021101.218	2935236.706	7281815.248	3058235.35	3956059.606	14250610.6	24471120.1	8218880.987	1965215.598	22074121.92	8569348.575	10594380.81	11779518.9	13973196.81	17825509.88	9993215.54	15690583.45	6556047.831
238.15753_17.398	1379419.687	4008112.315	285602.41	1592999.862	1207697.804	4189156.358	390856.8459	387534.5342	763581.6582	4084625.531	1833257.263	374266.1752	960400.3895	1673815.87	3068430.872	2039567.544	737273.1381	2471969.703	953708.946	784645.9344	1024091.752	527836.8108	421500.3458	698018.899
350.2473_16.045	345693.4658	5038472.949	854085.1741	2083387.113	697043.297	6664798.063	551300.3118	683627.1637	894070.0491	434787.9157	55988.90381	226050.6273	791960.9134	5404434.583	570619.9363	2518889.389	297129.8006	1270032.523	13093000.7	2246216.805	1159930.459	965954.002	295363.2459	281233.2935
451.2717_18.923	5946863.427	2577778.411	5498450.403	4345191.504	13981839.67	18726387.97	2859680.318	2080479.42	4333116.832	1562854.392	1907631.692	2351207.003	3801586.958	3667798.21	4435691.518	6007799.693	2777190.838	4842177.379	4894688.94	3850928.954	2678971.796	1629557.979	2085709.438	3105619.325
572.29838_20.237	6405100.11	5200277.557	7635454.123	6657198.685	12325576	10499048.26	6323591.568	4117627.802	5021923.442	6722093.778	4949742.859	7094431.203	7429303.775	10646416.44	7532476.56	4107941.797	5196332.932	11068933.65	5828224.341	4465592.301	5877618.093	6080664.64	5531084.892	4838456.985
482.24519_21.064	16127930.51	6271363.151	6784332.006	5371462.2	85069288.64	63850510.22	7406882.142	2783886.545	10800086.06	5790563.082	3826668.78	4665881.143	9668061.985	8390812.002	6608396.71	5781298.667	2952660.749	14911334.33	5103197.536	6138737.934	2670470.798	5080940.718	4399317.489	4160050.122
529.31901_19.387	314836898.5	300885209.5	283241009.8	340690517.8	578955462.9	603776066.5	304126814.2	258681383.4	303459201.1	279750099.6	309584714	320141267.3	362016557.2	287409526.8	381398014.1	522866495.7	352195462	567054689.3	233766402.5	462525556.8	240893979.2	297595591.8	386612432.6	347359449.8
507.33486_20.855	1123359140	625699323	1507480990	1205825443	1793489475	1728752852	1237349095	1060047858	1189076050	811087364.2	883075996.7	1231600116	637348847.8	950986160.6	975720579.4	1336894317	1070240009	1417280822	1164264642	1212100206	1006601894	1117448510	1118488737	1127583410
189.00945_1.731	1702192.429	166937.9625	2113503.163	1448856.576	4156153.182	1733972.723	1282657.924	1387172.652	5244120.348	287846.4621	137396.0141	2791070.2	1519524.469	169781.6244	452529.9277	2019587.605	2953089.152	348129.0855	1149711.363	2013775.245	3996624.559	133623.5632	1931954.138	3373936.797
156.11451_14.474	1150287.708	5845375.471	337274.0512	1819124.408	685681.0256	2129414.208	453600.9072	296936.3752	305486.4812	5265535.951	3266368.934	321882.5926	1672455.839	4762509.327	4653532.523	1017620.282	571239.77	5170158.854	2583875.539	807854.0373	1921340.335	1530823.476	1027094.182	1014329.243
270.05346_14.396	34485.86136	35438.71013	902323.4475	34724.61429	9215088.985	2266380.802	602824.6902	78700.27351	554734.3763	34778.53428	46047.51031	1161843.059	3403875.858	1767295.539	1286100.501	9668398.352	591368.4361	4530872.16	4583900.778	341989.5805	740866.2181	307291.5714	476958.5083	128876.8112
240.17319_18.545	14816079.15	54664169.76	4371592.802	21905158.16	12447145.47	41413812.67	3682604.404	6552221.147	7276832.842	61194741.18	21766485.51	4927340.086	10218330.97	27335942.41	31252330.59	29057328.32	9047694.64	38971619.81	12261065.69	11023480.05	10609490.36	6411913.384	5453174.258	5655769.146
284.1999_18.235	3568982.658	2652527.368	1523418.369	1356041.014	6431066.422	7936221.865	3082524.066	1672107.464	1865826.906	1617933.924	1523833.325	2789627.569	6407893.033	1791950.337	1587870.952	2382033.612	2188718.449	3315886.381	2353870.978	5699402.811	5355460.507	3005962.968	3783413.891	3505278.867
280.20489_18.826	29262397.16	19392421.38	7922123.062	14327854.23	10824837.67	36049210.03	10444826.38	4426133.644	6054006.858	8821361.036	5613539.285	9676811.656	6319132.95	15119228.32	18505532.43	7814396.091	4677384.253	27042309.93	23058148.41	4162658.994	4253736.002	3732088.18	7912418.136	1804615.368
200.1049_12.354	538989.4536	917834.4659	197401.7214	709528.6838	580679.4869	2165204.912	194729.4536	348854.4634	344309.6287	595856.8049	774025.2256	489014.2838	810916.4555	928139.1361	744252.3752	633316.9191	994475.6636	1513717.552	1413871.042	564622.2889	834482.0994	444674.9547	448633.3756	225609.4173
189.09995_1.684	4411526.406	2075771.091	128494.0798	792035.1389	7145328.126	7173733.365	1335550.424	98982.37091	1338970.709	826633.5027	510917.9674	1307699.544	2466910.559	327886.551	1238518.433	953916.7205	2119139.621	5309517.465	2206348.912	660417.4078	1226570.093	662922.8947	1418280.142	233074.9288
171.08929_9.287	1523540.486	4977107.554	1095392.523	2025851.352	700611.4944	677780.6414	2054128.184	1927162.223	984072.0479	6309803.666	4292992.144	1215208.855	3446013.516	4866700.673	3668506.905	1568311.549	892879.6165	874072.979	1516854.105	653382.27	1622118.627	832513.4345	1444162.58	1720302.977
327.18835_18.817	1909175.154	8591373.142	348984.4818	243957.5805	712274.4123	830525.478	2061422.499	4946792.528	1404663.531	14361575.09	2892633.579	3380990.764	1859155.626	3782495.46	427968.9171	1558732.388	391972.2441	3524163.342	39131.52143	356560.0721	848207.2823	2774656.937	6276731.66	1148640.88
